# Supplementary material for: cis-Bis[(1-adamantylmeth­yl)amine-κN]­dichloridoplatinum(II) N,N-dimethyl­formamide solvate
Source: Acta Crystallogr Sect E Struct Rep Online. 2009 Oct 3;65(Pt 11):m1297–8. doi: 10.1107/S1600536809037982 (PMC2970952; doi:10.1107/S1600536809037982)
Supplement: Supplementary file 2 [file e-65-m1297-Isup2.hkl]

# 
# h,k,l, Fc-squared, Fo-squared, sigma(Fo-squared) and status flag 
# 
data_I
_shelx_title ' fdr004 in P-1' 
_shelx_refln_list_code          4 
_shelx_F_calc_maximum      487.47 
_exptl_crystal_F_000      1344.00 
_reflns_d_resolution_high  0.8409 
 
loop_ 
 _symmetry_equiv_pos_as_xyz 
 'x, y, z' 
 '-x, -y, -z' 
 
_cell_length_a    12.2992 
_cell_length_b    14.0353 
_cell_length_c    15.6441 
_cell_angle_alpha  81.137 
_cell_angle_beta   82.323 
_cell_angle_gamma  89.292 
 
_shelx_F_squared_multiplier     1.000 
 
loop_ 
 _refln_index_h 
 _refln_index_k 
 _refln_index_l 
 _refln_F_squared_calc 
 _refln_F_squared_meas 
 _refln_F_squared_sigma 
 _refln_observed_status 
   1   0   0       25.24      -34.34     38.35 o 
   2   0   0    17937.61    19306.66   1256.11 o 
   3   0   0      414.84      388.31     98.32 o 
   4   0   0     7584.96     9228.22    317.09 o 
   5   0   0       80.14       74.10    113.10 o 
   7   0   0       72.94     -217.33    160.60 o 
   8   0   0    39106.30    52815.38   1801.39 o 
   9   0   0       42.38     -288.60    192.40 o 
  10   0   0    19008.85    21604.97    771.14 o 
  11   0   0      623.06      417.14    312.59 o 
  12   0   0    11707.05    13729.33   2314.00 o 
  13   0   0       24.47     -283.14    458.79 o 
  14   0   0     5399.67     6498.19    697.29 o 
 -14   1   0     1159.96     1061.04    643.48 o 
 -13   1   0     6682.95     7641.50   1400.48 o 
 -12   1   0     4608.36     4835.75    445.33 o 
 -11   1   0     4357.96     5128.95    438.07 o 
 -10   1   0     2387.13     2335.81    346.65 o 
  -9   1   0    13582.47    16318.02    484.35 o 
  -8   1   0     2758.17     2726.09    241.29 o 
  -7   1   0    43797.25    52719.47   3150.92 o 
  -6   1   0      826.58      865.57    171.01 o 
  -5   1   0     7633.11     9649.10    340.74 o 
  -4   1   0      260.58      194.02    102.49 o 
  -3   1   0    12066.65    13542.87    509.32 o 
  -2   1   0      115.61       85.10     59.43 o 
  -1   1   0    61417.67    59822.84   1407.81 o 
   0   1   0       43.30        6.84     47.23 o 
   1   1   0    54821.13    50051.01   3961.09 o 
   2   1   0      534.54      588.09     72.80 o 
   3   1   0    20016.55    22868.54    704.24 o 
   4   1   0     1778.38     2298.15    146.19 o 
   5   1   0    20286.80    21351.31    691.92 o 
   6   1   0     7970.06     9036.49    277.93 o 
   7   1   0    27731.17    31949.77   1671.26 o 
   8   1   0     4864.49     5409.62    297.34 o 
   9   1   0    19170.78    19903.94    482.22 o 
  10   1   0     1771.29     1854.94    291.06 o 
  11   1   0     5319.97     5640.41    520.47 o 
  12   1   0     2220.23     2644.12    728.01 o 
  13   1   0     5329.04     5152.44    882.73 o 
  14   1   0     1402.19     1623.98    553.13 o 
 -14   2   0       23.33     -328.78    499.81 o 
 -13   2   0     1422.30     1072.47    527.59 o 
 -12   2   0      677.01      614.25    358.02 o 
 -11   2   0     1859.65     1980.79    374.16 o 
 -10   2   0      118.05       85.70    293.09 o 
  -9   2   0    12651.93    14028.93    706.19 o 
  -8   2   0       39.94        4.65    185.78 o 
  -7   2   0     2400.32     2492.13    222.19 o 
  -6   2   0       83.05      165.48    169.25 o 
  -5   2   0     4174.14     4961.59    212.95 o 
  -4   2   0      614.08      624.92    113.60 o 
  -3   2   0     1588.72     2046.14    129.98 o 
  -2   2   0     7425.66     6512.87    222.91 o 
  -1   2   0    24815.14    21230.94   2169.04 o 
   0   2   0      410.73      544.42     65.07 o 
   1   2   0       96.61      281.96    103.01 o 
   2   2   0      661.75      696.88     95.03 o 
   3   2   0     2838.99     3703.93    153.94 o 
   4   2   0      259.88      456.37    109.94 o 
   5   2   0     2566.93     3016.42    178.11 o 
   6   2   0     1158.54     1423.39    158.47 o 
   7   2   0     4105.73     4408.84    250.27 o 
   8   2   0      308.19      443.56    197.62 o 
   9   2   0     6494.29     6731.99    366.23 o 
  10   2   0      696.41      640.37    251.71 o 
  11   2   0     5691.54     6670.90    469.85 o 
  12   2   0       34.13     -219.22    393.71 o 
  13   2   0     4874.48     4844.68    617.60 o 
  14   2   0       16.79     -650.68    449.63 o 
 -14   3   0     1153.57     1298.37    732.90 o 
 -13   3   0     3906.92     4079.01    482.78 o 
 -12   3   0     1382.75     1259.54    368.26 o 
 -11   3   0     1822.22     1487.53    366.81 o 
 -10   3   0     4885.10     4694.85    452.00 o 
  -9   3   0    12633.66    15107.50   1422.05 o 
  -8   3   0     6339.49     6278.24    466.05 o 
  -7   3   0    25822.91    27446.28   1293.58 o 
  -6   3   0     5458.52     5847.81    481.30 o 
  -5   3   0    18611.49    18000.08    705.89 o 
  -4   3   0     2933.24     2806.47    218.25 o 
  -3   3   0     9675.16     8923.90    456.19 o 
  -2   3   0     7084.42     6960.98    280.40 o 
  -1   3   0    58658.93    58575.77   3943.51 o 
   0   3   0       31.63      -11.76     97.22 o 
   1   3   0    49751.45    44020.20   3183.03 o 
   2   3   0     8796.72     9201.68    527.42 o 
   3   3   0    18526.81    21058.31   1065.18 o 
   4   3   0     5565.30     4907.13    406.87 o 
   5   3   0    16446.95    14988.68    888.13 o 
   6   3   0     1074.20      852.73    158.98 o 
   7   3   0    12437.44    13073.28    301.39 o 
   8   3   0     1682.74     1740.91    239.33 o 
   9   3   0     5151.72     5535.63    571.47 o 
  10   3   0     2859.18     3369.69    374.55 o 
  11   3   0     5686.88     6126.52    580.61 o 
  12   3   0     5063.59     6159.20    641.45 o 
  13   3   0     4154.11     4345.19    900.49 o 
  14   3   0     2518.61     2698.11    615.60 o 
 -14   4   0     7381.29     7196.72    981.76 o 
 -13   4   0       11.33     -297.48    392.96 o 
 -12   4   0     7103.84     8383.27    846.17 o 
 -11   4   0      233.28      309.55    341.46 o 
 -10   4   0    15457.15    14542.83    612.87 o 
  -9   4   0       40.01      -45.20    277.44 o 
  -8   4   0    41348.02    39452.78   2003.36 o 
  -7   4   0        2.59      -66.74    225.32 o 
  -6   4   0    54813.75    46267.96   1736.75 o 
  -5   4   0        8.36      -62.32    120.19 o 
  -4   4   0    13824.21    13163.76    961.24 o 
  -3   4   0       88.42        6.43    118.13 o 
  -2   4   0    53050.09    51444.18   2563.56 o 
  -1   4   0       57.08       20.17    111.05 o 
   0   4   0   180498.23   166333.97   6583.58 o 
   1   4   0        1.77        0.52    131.89 o 
   2   4   0    46172.73    45740.73   2336.66 o 
   3   4   0       43.15      -22.02    117.01 o 
   4   4   0    50987.86    48059.91   1749.72 o 
   5   4   0       65.53       40.35    126.56 o 
   6   4   0    40271.55    36710.04   2784.32 o 
   7   4   0      285.06      199.24    162.85 o 
   8   4   0    15342.27    14141.65    666.61 o 
   9   4   0      874.24     1061.01    292.90 o 
  10   4   0    16835.37    16968.70    760.24 o 
  11   4   0      131.79      233.15    313.38 o 
  12   4   0    10523.12    11574.93   1221.59 o 
  13   4   0      555.42      952.11    723.45 o 
  14   4   0     3340.67     3511.72    892.18 o 
 -13   5   0     5054.13     5211.79    594.86 o 
 -12   5   0      230.24      236.64    371.53 o 
 -11   5   0     4315.69     3612.29    414.79 o 
 -10   5   0     2495.18     2232.13    376.62 o 
  -9   5   0    16598.63    15982.00   1317.77 o 
  -8   5   0     2027.39     1795.69    474.49 o 
  -7   5   0    34794.32    33363.29   1995.59 o 
  -6   5   0       79.16       69.37    218.74 o 
  -5   5   0    14470.19    13031.62    541.49 o 
  -4   5   0       91.68      172.82    128.50 o 
  -3   5   0    30505.44    28514.71    661.55 o 
  -2   5   0     1723.91     1786.95    268.41 o 
  -1   5   0    38922.38    38605.62   1773.57 o 
   0   5   0       52.86      -26.49    122.22 o 
   1   5   0    35185.64    31509.73    746.65 o 
   2   5   0      119.92      144.86    131.33 o 
   3   5   0    38219.33    38390.53    607.18 o 
   4   5   0     1274.59     1429.81    239.40 o 
   5   5   0    23625.09    26521.91    691.83 o 
   6   5   0      338.19      307.96    176.75 o 
   7   5   0    18872.67    18888.11    519.28 o 
   8   5   0     1889.59     2087.92    353.33 o 
   9   5   0    15867.58    16244.41    766.26 o 
  10   5   0      643.97      705.59    318.84 o 
  11   5   0    10969.38    11309.90    706.95 o 
  12   5   0     3167.38     2894.25    540.30 o 
  13   5   0     3930.08     3587.54    587.83 o 
 -13   6   0     1002.09     1179.46    387.18 o 
 -12   6   0      265.02      448.45    436.23 o 
 -11   6   0     2110.24     1889.55    411.28 o 
 -10   6   0      447.97      414.59    346.26 o 
  -9   6   0    13487.56    12600.22   1081.94 o 
  -8   6   0     1163.78     1039.06    320.94 o 
  -7   6   0     1932.42     1991.10    314.87 o 
  -6   6   0      842.55      763.12    217.51 o 
  -5   6   0      102.42      300.56    173.35 o 
  -4   6   0     1367.03     1121.68    180.43 o 
  -3   6   0     2052.22     2085.96    191.74 o 
  -2   6   0     3708.31     3559.90    216.41 o 
  -1   6   0       78.97      548.05    155.25 o 
   0   6   0     1006.05      859.69    172.78 o 
   1   6   0      606.81      757.12    166.60 o 
   2   6   0     2485.56     2166.10    200.60 o 
   3   6   0      740.00      730.68    176.54 o 
   4   6   0     4823.81     5449.22    479.13 o 
   5   6   0     6342.86     6956.74    287.89 o 
   6   6   0     2498.12     2133.00    220.08 o 
   7   6   0     4800.62     5155.02    341.57 o 
   8   6   0     1077.58     1104.68    277.16 o 
   9   6   0      456.97      293.58    281.56 o 
  10   6   0     1409.14     1186.78    454.29 o 
  11   6   0     2477.86     2696.53    495.40 o 
  12   6   0       36.04     -401.56    440.66 o 
  13   6   0     5768.03     5863.17    668.41 o 
 -13   7   0     2773.57     2190.80    485.98 o 
 -12   7   0      908.19      913.09    410.35 o 
 -11   7   0     1636.00     1491.99    436.67 o 
 -10   7   0     2725.36     2549.29    399.30 o 
  -9   7   0     3703.84     3410.17    396.67 o 
  -8   7   0     3864.28     3280.52    389.54 o 
  -7   7   0    13111.86    11808.04    663.48 o 
  -6   7   0      692.32      596.46    278.30 o 
  -5   7   0    14247.93    13535.32    649.79 o 
  -4   7   0      119.60      160.64    180.92 o 
  -3   7   0     8927.97     8020.41    302.36 o 
  -2   7   0      381.09      380.81    170.93 o 
  -1   7   0    13463.82    12581.38    457.93 o 
   0   7   0       64.67      -86.14    172.28 o 
   1   7   0    12557.56    12331.60    380.94 o 
   2   7   0       61.89      103.52    181.26 o 
   3   7   0    10935.48    11268.03    553.37 o 
   4   7   0     2660.09     2923.38    229.24 o 
   5   7   0    13269.37    13807.13    599.82 o 
   6   7   0     5375.26     5283.86    287.96 o 
   7   7   0     2923.62     2413.77    288.36 o 
   8   7   0     1899.56     1618.04    426.63 o 
   9   7   0     2460.45     2141.85    436.61 o 
  10   7   0     2081.50     2140.93    472.56 o 
  11   7   0     3898.21     2680.37    518.87 o 
  12   7   0     6017.80     5736.33    601.78 o 
  13   7   0     1014.45      719.32    497.67 o 
 -12   8   0     5796.30     5593.32    600.52 o 
 -11   8   0      156.92       57.06    360.90 o 
 -10   8   0    12341.14    10094.98   1000.34 o 
  -9   8   0      356.24      272.52    313.30 o 
  -8   8   0    19805.92    17323.30    645.46 o 
  -7   8   0      232.06      320.30    294.14 o 
  -6   8   0    26336.56    22967.39   1053.59 o 
  -4   8   0    19822.10    17974.71    641.99 o 
  -3   8   0     1420.82     1289.67    218.26 o 
  -2   8   0    42551.89    39697.78   2039.29 o 
  -1   8   0      378.84      462.19    196.50 o 
   0   8   0    36320.23    34093.36   1984.10 o 
   1   8   0      254.45      143.55    239.92 o 
   2   8   0    41031.46    38098.47   1054.68 o 
   3   8   0      254.65      123.72    267.89 o 
   4   8   0    33716.38    34506.91    926.44 o 
   5   8   0      925.92      988.12    215.54 o 
   6   8   0    16996.41    17205.33    763.43 o 
   7   8   0      154.95     -498.65    332.43 o 
   8   8   0     6077.42     6437.21    600.88 o 
   9   8   0       38.53       61.76    422.71 o 
  10   8   0    16668.51    16230.10    846.47 o 
  11   8   0       28.28     -294.25    420.35 o 
  12   8   0     6136.87     5970.46    648.21 o 
 -12   9   0       53.39      242.67    388.93 o 
 -11   9   0     4226.47     3770.86    538.96 o 
 -10   9   0      827.96      910.80    407.97 o 
  -9   9   0    12285.72    11142.03    838.54 o 
  -8   9   0     1265.27     1615.90    362.34 o 
  -7   9   0    22668.54    22747.66    758.05 o 
  -6   9   0        6.29      -12.43    269.50 o 
  -5   9   0    23572.41    24637.13    735.31 o 
  -4   9   0        3.08     -184.06    255.58 o 
  -3   9   0    23459.18    23652.23   1144.17 o 
  -2   9   0     1099.96     1106.01    228.80 o 
  -1   9   0    18625.41    18303.54   1735.34 o 
   0   9   0        3.04      -47.74    210.63 o 
   1   9   0    15282.40    15367.24    473.79 o 
   2   9   0      439.87      231.07    224.66 o 
   3   9   0    42809.50    44062.21    880.88 o 
   4   9   0      407.00      219.35    271.75 o 
   5   9   0    21339.48    20000.14   1586.15 o 
   6   9   0      879.45     1105.80    434.59 o 
   7   9   0    10323.17     8816.83    655.70 o 
   8   9   0       27.48     -328.14    411.94 o 
   9   9   0     7985.35     8559.76    687.23 o 
  10   9   0      295.41      266.42    452.97 o 
  11   9   0     6849.33     7567.27    993.97 o 
  12   9   0      697.71       -4.40    509.32 o 
 -11  10   0     1090.09     1006.40    438.32 o 
 -10  10   0     2723.53     2844.18    593.48 o 
  -9  10   0     5535.76     5706.83    565.47 o 
  -8  10   0      205.68      548.51    332.24 o 
  -7  10   0     1170.62     1452.46    341.22 o 
  -6  10   0     1401.06     1311.78    374.45 o 
  -5  10   0     2176.80     2184.74    371.35 o 
  -4  10   0     3114.02     3290.80    378.88 o 
  -3  10   0        2.76      129.91    274.68 o 
  -2  10   0     5756.34     5833.28    356.02 o 
  -1  10   0      877.79      868.38    263.12 o 
   0  10   0     3522.96     3736.35    362.74 o 
   1  10   0      386.15      629.10    256.12 o 
   2  10   0     4971.42     4479.05    329.29 o 
   3  10   0      319.57      -39.23    311.68 o 
   4  10   0     4744.79     5198.29    410.36 o 
   5  10   0     6914.67     7200.95    620.25 o 
   6  10   0     1243.45     1192.36    418.49 o 
   7  10   0     2387.87     2677.82    527.12 o 
   8  10   0     1190.63     1046.86    485.64 o 
   9  10   0      936.22      841.02    501.69 o 
  10  10   0     1079.09      611.06    489.85 o 
  11  10   0     1717.95      787.30    515.79 o 
 -10  11   0     2522.23     2483.12    530.22 o 
  -9  11   0     1353.82     1996.05    709.77 o 
  -8  11   0      381.03      616.04    411.20 o 
  -7  11   0     1963.20     2407.62    407.55 o 
  -6  11   0      361.02      521.74    341.79 o 
  -5  11   0     5078.04     5280.80    447.68 o 
  -4  11   0       36.41      -31.32    300.70 o 
  -3  11   0     5535.80     6549.58    473.83 o 
  -2  11   0      352.27      800.28    287.01 o 
  -1  11   0     2828.60     3369.73    337.59 o 
   0  11   0       94.96       52.55    264.22 o 
   1  11   0     2293.32     3018.61    396.70 o 
   2  11   0      374.11      300.31    340.61 o 
   3  11   0     7792.65     7911.24    548.15 o 
   4  11   0     2218.68     2341.90    500.79 o 
   5  11   0     3306.07     3292.26    501.94 o 
   6  11   0     3760.59     4228.33    586.50 o 
   7  11   0      580.22     -123.95    421.94 o 
   8  11   0      374.64      713.71    478.76 o 
   9  11   0     1146.60      568.69    497.48 o 
  10  11   0     1057.69     1069.93    499.68 o 
 -10  12   0     8648.59     8589.10    724.40 o 
  -9  12   0      311.02       -1.66    441.41 o 
  -8  12   0     8113.09     8498.76    670.12 o 
  -7  12   0        5.98      324.99    363.37 o 
  -6  12   0    11359.59    13101.74    639.15 o 
  -5  12   0      397.45      309.17    357.56 o 
  -4  12   0    18556.36    24066.93    806.68 o 
  -3  12   0      267.48      136.41    314.71 o 
  -2  12   0    17643.18    22469.10    765.52 o 
  -1  12   0       94.32     -155.40    289.67 o 
   0  12   0     6849.37     8543.49    526.85 o 
   1  12   0        7.66     -251.01    337.73 o 
   2  12   0    15240.68    15992.80    893.82 o 
   3  12   0      274.44      387.37    335.05 o 
   4  12   0    24197.97    24250.90   1415.14 o 
   5  12   0      250.12      133.63    473.11 o 
   6  12   0     5861.82     5325.37    593.81 o 
   7  12   0      172.16      390.75    448.63 o 
   8  12   0     4694.48     5684.28    674.04 o 
   9  12   0      310.07      227.18    470.07 o 
  -9  13   0     7318.33     8640.23    734.63 o 
  -8  13   0      247.49     -233.98    433.43 o 
  -7  13   0     7036.29     7653.24    688.42 o 
  -6  13   0      101.19       93.12    381.33 o 
  -5  13   0    15385.93    18495.72    767.33 o 
  -4  13   0        9.05     -124.10    349.89 o 
  -3  13   0    27168.84    32115.91    964.47 o 
  -2  13   0      120.12     -222.40    419.12 o 
  -1  13   0     9771.15    12901.23    781.52 o 
   0  13   0       21.83      -17.37    344.32 o 
   1  13   0    10284.71    11547.69    606.52 o 
   2  13   0      142.14      214.78    349.77 o 
   3  13   0    18468.55    20302.91   3086.15 o 
   4  13   0       50.82     -375.48    480.13 o 
   5  13   0    14174.57    14801.50   1629.15 o 
   6  13   0      470.30      -34.54    508.92 o 
   7  13   0     7159.75     7142.55    698.39 o 
   8  13   0       12.56     -396.59    603.42 o 
  -7  14   0      493.51      534.55    477.69 o 
  -6  14   0     1394.83     1650.18    534.23 o 
  -5  14   0     1284.43     2317.24    461.15 o 
  -4  14   0     3524.98     4352.17    621.93 o 
  -3  14   0        3.97      184.66    494.89 o 
  -2  14   0     2435.96     3263.20    572.28 o 
  -1  14   0      572.35      314.61    472.53 o 
   0  14   0     1813.25     2547.15    433.01 o 
   1  14   0       16.50     -107.88    373.16 o 
   2  14   0     3046.33     2956.16    573.77 o 
   3  14   0      381.58     -145.56    471.29 o 
   4  14   0     3687.56     3908.38    598.27 o 
   5  14   0     2758.96     2408.09    604.57 o 
   6  14   0     2294.54     2077.22    566.41 o 
   7  14   0     1991.12     1487.08    586.05 o 
  -6  15   0      157.54     -314.33    618.24 o 
  -5  15   0     1889.93     2552.11    751.46 o 
  -4  15   0      304.54      307.00    502.04 o 
  -3  15   0     1914.95     2841.57    742.02 o 
  -2  15   0      259.16      106.46    473.95 o 
  -1  15   0       69.19      465.97    501.68 o 
   0  15   0       19.62     -356.34    523.61 o 
   1  15   0      224.67      152.30    518.97 o 
   2  15   0       16.37      136.62    507.12 o 
   3  15   0     1934.55     2188.43    548.31 o 
   4  15   0      499.14      385.31    538.27 o 
   5  15   0      200.98      411.86    540.42 o 
  -3  16   0        1.66      146.87    528.12 o 
  -2  16   0     8488.97    10194.87    968.40 o 
  -1  16   0       12.64     -321.51    498.89 o 
   0  16   0     3851.73     4352.10    949.83 o 
   1  16   0       41.31     -314.33    750.81 o 
   2  16   0     7678.75     9049.05   1051.14 o 
   3  16   0      668.69      882.23    549.43 o 
  -2 -16   1     6162.72     7197.37   1014.33 o 
  -1 -16   1       56.44      475.24    751.79 o 
   0 -16   1     6224.12     7650.01    807.98 o 
   1 -16   1       11.67     -105.41    532.55 o 
   2 -16   1     7044.04     9164.96    779.57 o 
   3 -16   1      211.73      161.35    562.22 o 
  -5 -15   1     1386.66     1469.64    589.27 o 
  -4 -15   1      522.76      285.58    511.82 o 
  -3 -15   1      119.42      510.25    525.49 o 
  -2 -15   1      117.20      140.55    511.85 o 
  -1 -15   1      797.16      683.23    583.55 o 
   0 -15   1       69.66      597.89    522.05 o 
   1 -15   1      467.03       52.16    520.21 o 
   2 -15   1      396.05      444.98    533.75 o 
   3 -15   1     1712.54     2102.95    597.68 o 
   4 -15   1       69.94      -22.21    530.18 o 
   5 -15   1      370.90     1242.77    593.32 o 
  -7 -14   1     1001.45      891.70    776.87 o 
  -6 -14   1     2530.90     2488.82    582.52 o 
  -5 -14   1     3004.53     2617.30    580.39 o 
  -4 -14   1     4468.94     5409.03    666.11 o 
  -3 -14   1      125.79     -212.61    462.99 o 
  -2 -14   1     2522.91     3109.78    592.02 o 
  -1 -14   1      131.61      -96.57    394.13 o 
   0 -14   1     1230.62     2121.56    550.94 o 
   1 -14   1      148.13     -243.22    462.14 o 
   2 -14   1     3322.28     4111.18    602.02 o 
   3 -14   1       30.42      610.03    523.27 o 
   4 -14   1     2868.78     4139.79    649.75 o 
   5 -14   1      963.85      435.86    511.29 o 
   6 -14   1     3197.54     4691.50    670.03 o 
   7 -14   1      626.33      708.09    502.84 o 
  -8 -13   1       55.22     -149.30    514.79 o 
  -7 -13   1     7150.01     7637.40    714.86 o 
  -6 -13   1        5.18     -585.28    577.52 o 
  -5 -13   1     9576.88    10122.51    771.61 o 
  -4 -13   1      137.49       38.76    447.04 o 
  -3 -13   1    19684.76    21871.79   3192.99 o 
  -2 -13   1      322.95      163.45    378.42 o 
  -1 -13   1    10200.54    11322.08    698.36 o 
   0 -13   1       59.23      370.02    360.97 o 
   1 -13   1    10847.33    13127.87   1157.65 o 
   2 -13   1      482.39      809.67    500.96 o 
   3 -13   1    19018.19    23429.01   3993.31 o 
   4 -13   1        6.83     -132.73    359.31 o 
   5 -13   1    20271.84    23688.23   1837.70 o 
   6 -13   1      478.93      260.83    384.03 o 
   7 -13   1     4909.61     6216.24    894.51 o 
   8 -13   1        7.30      482.58    445.76 o 
  -9 -12   1      557.07      533.57    507.79 o 
  -8 -12   1     4953.43     5161.82   1108.14 o 
  -7 -12   1      173.77      291.78    469.00 o 
  -6 -12   1     8478.76     7917.88    771.01 o 
  -5 -12   1      299.58     -252.71    448.49 o 
  -4 -12   1    15722.31    15770.74   1231.27 o 
  -3 -12   1      149.22      -80.39    332.22 o 
  -2 -12   1    17096.44    18986.28   1449.83 o 
  -1 -12   1       22.49      -58.12    357.62 o 
   0 -12   1     5671.59     7803.66    968.17 o 
   1 -12   1       24.76        3.00    324.34 o 
   2 -12   1    16593.62    21680.21   1767.42 o 
   3 -12   1      261.68      102.26    344.18 o 
   4 -12   1    26554.09    29983.35    899.59 o 
   5 -12   1      113.09      254.06    355.68 o 
   6 -12   1     9474.22    12049.39    688.39 o 
   7 -12   1       16.98     1519.66    406.36 o 
   8 -12   1     6717.10     7764.04    563.90 o 
   9 -12   1      303.92      284.85    423.94 o 
 -10 -11   1     1899.63     2365.37    573.27 o 
  -9 -11   1      817.81      934.64    529.24 o 
  -8 -11   1      777.67      896.97    660.75 o 
  -7 -11   1      892.92      644.21    457.16 o 
  -6 -11   1     4036.94     3955.90    550.11 o 
  -5 -11   1     3334.98     3081.40    515.78 o 
  -4 -11   1     3206.31     3897.22    437.14 o 
  -3 -11   1     4760.63     5124.07    445.86 o 
  -2 -11   1       16.09     -108.08    318.64 o 
  -1 -11   1     2347.36     2486.55    507.74 o 
   0 -11   1       83.31      189.18    319.87 o 
   1 -11   1     2029.97     2507.51    330.91 o 
   2 -11   1      382.43      426.25    330.97 o 
   3 -11   1     7554.99     8216.74    511.36 o 
   4 -11   1      226.25      570.38    338.94 o 
   5 -11   1     4860.57     5513.97    469.41 o 
   6 -11   1     1173.15      884.32    350.22 o 
   7 -11   1     1344.38     1290.20    373.56 o 
   8 -11   1      446.23      347.49    366.79 o 
   9 -11   1     1178.01     1551.55    380.94 o 
  10 -11   1     1393.29     2214.50    504.81 o 
 -11 -10   1     3543.53     4046.19    645.24 o 
 -10 -10   1      549.41      360.45    476.94 o 
  -9 -10   1      685.55      877.02    497.26 o 
  -8 -10   1      400.76      433.77    446.10 o 
  -7 -10   1     3194.73     3461.62    520.71 o 
  -6 -10   1     4511.86     4455.71    554.23 o 
  -5 -10   1     3657.12     3406.80    486.50 o 
  -4 -10   1     7941.99     8386.56    505.62 o 
  -3 -10   1      279.59      155.55    316.08 o 
  -2 -10   1     2899.20     2902.50    409.88 o 
  -1 -10   1      118.80      230.62    304.39 o 
   0 -10   1     3261.07     3103.06    308.46 o 
   1 -10   1     1210.96     1654.80    272.59 o 
   2 -10   1     3793.80     3921.52    377.35 o 
   3 -10   1      230.14      429.53    288.29 o 
   4 -10   1     3166.99     3237.86    383.05 o 
   5 -10   1     3116.59     3819.39    414.92 o 
   6 -10   1     1976.07     2187.45    381.72 o 
   7 -10   1     3750.40     3938.62    420.71 o 
   8 -10   1      780.48      693.82    348.59 o 
   9 -10   1      570.95     1178.17    386.45 o 
  10 -10   1     2028.50     2102.97    484.24 o 
  11 -10   1     1347.36     1425.92    644.62 o 
 -11  -9   1     6430.42     5830.96    664.17 o 
 -10  -9   1      152.41      -60.94    475.02 o 
  -9  -9   1     6356.21     5665.97    599.29 o 
  -8  -9   1       41.31      114.75    407.91 o 
  -7  -9   1     8891.15     7796.31    901.46 o 
  -6  -9   1     1348.06      929.81    395.16 o 
  -5  -9   1    21774.59    23799.65    781.28 o 
  -4  -9   1      617.98      362.37    297.82 o 
  -3  -9   1    40321.60    42004.16    943.53 o 
  -2  -9   1      370.48      160.81    222.24 o 
  -1  -9   1    12984.63    12448.84    477.58 o 
   0  -9   1       46.68      -67.49    211.84 o 
   1  -9   1    12377.00    14653.47    546.27 o 
   2  -9   1     1291.15     1175.20    232.21 o 
   3  -9   1    41531.47    40044.77   3065.97 o 
   4  -9   1        2.86       53.39    264.63 o 
   5  -9   1    22577.37    22061.96    703.16 o 
   6  -9   1      884.01     1097.21    327.45 o 
   7  -9   1    14228.16    12965.87    598.66 o 
   8  -9   1      508.27      638.40    342.90 o 
   9  -9   1    12394.95    11929.56    584.53 o 
  10  -9   1       48.32      128.68    337.54 o 
  11  -9   1     6997.74     6500.58    934.69 o 
  12  -9   1       46.76      128.27    412.00 o 
 -12  -8   1     5681.09     4184.47    577.58 o 
 -11  -8   1      569.00      -58.53    464.14 o 
 -10  -8   1    13395.51    12075.88    727.20 o 
  -9  -8   1      175.68     -360.29    376.62 o 
  -8  -8   1     7537.87     7524.97    686.97 o 
  -7  -8   1      317.55      261.77    402.72 o 
  -6  -8   1    14815.25    14021.60    805.64 o 
  -5  -8   1        9.73     -167.05    263.20 o 
  -4  -8   1    39971.84    40524.69   2136.14 o 
  -3  -8   1      221.86      128.24    183.83 o 
  -2  -8   1    32673.35    29395.50    969.36 o 
  -1  -8   1      177.12       12.33    193.81 o 
   0  -8   1    40683.12    39871.04   1065.89 o 
   1  -8   1      808.24      962.26    212.24 o 
   2  -8   1    39448.45    34906.75   1800.83 o 
   3  -8   1       84.82       18.87    184.15 o 
   4  -8   1    35557.31    33486.23   1152.33 o 
   5  -8   1      430.95      367.63    273.77 o 
   6  -8   1    16408.44    14863.34   1169.17 o 
   7  -8   1      576.92      190.74    311.20 o 
   8  -8   1    18264.73    16853.05    976.59 o 
   9  -8   1     1427.10     1152.48    354.56 o 
  10  -8   1    13583.35    11509.94   1080.49 o 
  11  -8   1       30.62      -84.88    345.02 o 
  12  -8   1     7697.95     7403.61    622.55 o 
 -12  -7   1     9077.98     8971.16    745.60 o 
 -11  -7   1     3801.34     3227.65    551.80 o 
 -10  -7   1     1656.75     1382.57    454.07 o 
  -9  -7   1     1458.92     1254.07    425.73 o 
  -8  -7   1      486.67      643.75    393.22 o 
  -7  -7   1     2782.02     2888.66    443.20 o 
  -6  -7   1    11993.05    10587.04    472.40 o 
  -5  -7   1    11131.61     9343.43    521.21 o 
  -4  -7   1     1919.31     1995.04    202.00 o 
  -3  -7   1    18429.59    17273.71    636.22 o 
  -2  -7   1     1019.84     1153.70    200.30 o 
  -1  -7   1     6592.69     6006.95    411.58 o 
   0  -7   1      319.33      382.95    172.00 o 
   1  -7   1     9774.73    10097.18    570.01 o 
   2  -7   1      981.69      916.55    186.44 o 
   3  -7   1    10960.17     9611.85    374.85 o 
   4  -7   1     1046.58     1185.28    197.96 o 
   5  -7   1    15376.30    14703.96    639.37 o 
   6  -7   1     1972.55     2028.68    262.53 o 
   7  -7   1     9937.84     9252.45    895.37 o 
   8  -7   1     1149.79      852.59    336.25 o 
   9  -7   1     4720.89     4114.63    412.13 o 
  10  -7   1     4431.67     4116.65    611.38 o 
  11  -7   1     2060.13     1762.46    415.55 o 
  12  -7   1     1447.80     1457.51    412.68 o 
  13  -7   1     2760.49     2632.35    428.84 o 
 -13  -6   1     5455.62     4716.07    632.08 o 
 -12  -6   1      199.69      109.84    466.46 o 
 -11  -6   1     2808.01     2997.71    573.29 o 
 -10  -6   1      598.84      902.80    419.41 o 
  -9  -6   1      506.24      552.53    415.49 o 
  -8  -6   1     1748.97     1370.61    400.77 o 
  -7  -6   1     3581.57     3870.07    354.93 o 
  -6  -6   1     2773.36     2724.60    238.92 o 
  -5  -6   1    15537.28    15332.72    707.72 o 
  -4  -6   1     1746.63     1814.22    221.49 o 
  -3  -6   1      132.78      241.30    142.62 o 
  -2  -6   1      115.70      211.14    154.15 o 
  -1  -6   1       18.24      301.19    149.76 o 
   0  -6   1    14016.15    15675.76    481.30 o 
   1  -6   1      146.46      406.21    146.55 o 
   2  -6   1      780.61      710.01    159.14 o 
   3  -6   1       17.10      -45.60    149.20 o 
   4  -6   1     4089.92     3421.57    190.77 o 
   5  -6   1     1408.51     1578.53    277.20 o 
   6  -6   1     1330.72     1260.15    328.65 o 
   7  -6   1     2651.21     3018.78    469.84 o 
   8  -6   1      361.92       87.43    284.53 o 
   9  -6   1     6542.02     5948.89    687.85 o 
  10  -6   1     2063.01     1511.24    355.31 o 
  11  -6   1     2045.68     2113.63    411.37 o 
  12  -6   1       18.73       54.50    371.11 o 
  13  -6   1      930.62      751.03    479.14 o 
 -13  -5   1     6105.61     5404.75    628.05 o 
 -12  -5   1     2163.09     2186.43    516.71 o 
 -11  -5   1    12123.08    10648.22    655.54 o 
 -10  -5   1     1626.16     1687.54    448.02 o 
  -9  -5   1    12627.55    13009.10    573.14 o 
  -8  -5   1      453.28      504.43    204.12 o 
  -7  -5   1    12860.44    12501.23    572.82 o 
  -6  -5   1     2791.49     2579.62    221.25 o 
  -5  -5   1    25196.64    26051.45   1094.74 o 
  -4  -5   1       16.27      157.66    137.03 o 
  -3  -5   1    32200.56    30470.42   1725.75 o 
  -2  -5   1        5.11     -106.20    125.08 o 
  -1  -5   1    40691.21    36666.46   2195.06 o 
   0  -5   1        6.64       54.16    122.41 o 
   1  -5   1    42269.04    40640.00   1032.27 o 
   2  -5   1     1429.28     1460.55    157.40 o 
   3  -5   1    33271.64    32107.72   1247.27 o 
   4  -5   1      357.88      146.51    154.59 o 
   5  -5   1    20045.42    19775.99   1588.92 o 
   6  -5   1      153.96      284.57    233.24 o 
   7  -5   1    26430.05    22906.06   1082.83 o 
   8  -5   1     1960.29     2227.35    364.22 o 
   9  -5   1    16467.92    16271.34   1741.57 o 
  10  -5   1     2262.90     2075.23    407.83 o 
  11  -5   1     4152.74     4453.36    468.34 o 
  12  -5   1      105.37       28.37    357.43 o 
  13  -5   1     5029.12     5318.25    533.28 o 
 -13  -4   1      848.26     1541.41    607.16 o 
 -12  -4   1    10663.57    10983.29    718.08 o 
 -11  -4   1      725.33      982.53    347.68 o 
 -10  -4   1    18339.70    19750.78   1111.87 o 
  -9  -4   1        4.98      -95.94    259.01 o 
  -8  -4   1    17784.42    16766.24   1028.61 o 
  -7  -4   1       76.95      -70.43    157.50 o 
  -6  -4   1    28596.56    27074.38   1975.33 o 
  -5  -4   1      202.56      265.31    135.36 o 
  -4  -4   1    48079.25    46278.52   1016.75 o 
  -3  -4   1       83.99      214.03    118.79 o 
  -2  -4   1    92032.77    94864.92   2100.04 o 
  -1  -4   1     1504.65     1446.19    146.22 o 
   0  -4   1    76027.40    70925.27   2649.60 o 
   1  -4   1      383.51      412.64    122.52 o 
   2  -4   1    56997.34    54276.74   2459.09 o 
   3  -4   1       21.89      -41.86    112.14 o 
   4  -4   1    47458.19    45980.82   4197.75 o 
   5  -4   1      135.08       22.29    206.07 o 
   6  -4   1    36498.05    32308.77   1757.38 o 
   7  -4   1      262.05      383.76    244.63 o 
   8  -4   1    40908.17    41455.45   3947.85 o 
   9  -4   1       12.64     -412.93    275.29 o 
  10  -4   1    17470.82    17607.20   1238.26 o 
  11  -4   1       11.60     -165.40    331.90 o 
  12  -4   1     5302.51     5810.78    490.89 o 
  13  -4   1       25.45      -68.41    372.62 o 
  14  -4   1     9449.28     9735.48   1062.21 o 
 -14  -3   1     2550.22     1665.14    814.00 o 
 -13  -3   1     2516.98     1681.75    763.19 o 
 -12  -3   1     6524.04     6818.64    735.00 o 
 -11  -3   1     6484.93     6978.26    464.72 o 
 -10  -3   1      790.14      807.81    299.97 o 
  -9  -3   1     4684.06     4395.18    284.13 o 
  -8  -3   1      335.62      198.26    175.74 o 
  -7  -3   1     6570.88     7016.30    282.18 o 
  -6  -3   1    13995.04    13714.77    890.08 o 
  -5  -3   1    39143.91    37132.48   1390.55 o 
  -4  -3   1     6103.13     5716.78    543.08 o 
  -3  -3   1    19855.96    19801.15    329.52 o 
  -2  -3   1      461.12      412.51    104.71 o 
  -1  -3   1    21663.26    24961.52   1242.29 o 
   0  -3   1      160.92      358.18     96.16 o 
   1  -3   1    31560.75    32067.66   3426.29 o 
   2  -3   1     3967.14     3572.17    222.16 o 
   3  -3   1    18551.98    20712.50   1063.23 o 
   4  -3   1     1523.80     1588.00    206.35 o 
   5  -3   1     8670.34     9137.71    810.97 o 
   6  -3   1      535.98      624.78    151.89 o 
   7  -3   1    30936.05    32169.75   2479.68 o 
   8  -3   1     5571.98     5752.68    371.68 o 
   9  -3   1     9527.01    10562.89    555.26 o 
  10  -3   1     5765.50     5887.62    452.56 o 
  11  -3   1     4329.36     4280.18    462.33 o 
  12  -3   1      809.08      414.43    363.10 o 
  13  -3   1     3297.34     3097.89    566.54 o 
  14  -3   1      997.92     1169.60    630.94 o 
 -14  -2   1       42.30      116.29    772.64 o 
 -13  -2   1     8570.89    10161.04   1284.85 o 
 -12  -2   1        6.93     -340.84    376.18 o 
 -11  -2   1     4886.64     5703.73   1181.93 o 
 -10  -2   1      956.87     1310.62    271.15 o 
  -9  -2   1      990.65     1398.22    265.30 o 
  -8  -2   1      614.93      888.27    215.75 o 
  -7  -2   1     1764.62     2000.84    221.28 o 
  -6  -2   1     2428.32     2646.08    235.50 o 
  -5  -2   1     5787.21     6013.95    237.59 o 
  -4  -2   1      143.25       64.47     94.92 o 
  -3  -2   1     1676.06     2284.08    140.61 o 
  -2  -2   1       88.96      161.47     84.40 o 
  -1  -2   1    24033.37    30033.59   1971.42 o 
   0  -2   1    11888.32    11593.85    679.11 o 
   1  -2   1    31688.25    33019.63    895.74 o 
   2  -2   1       47.88        4.59    115.70 o 
   3  -2   1     1986.34     2855.23    203.75 o 
   4  -2   1      445.55      745.63    165.79 o 
   5  -2   1      241.93      645.69    174.03 o 
   6  -2   1       25.69      -94.06    136.14 o 
   7  -2   1     1827.66     2008.37    202.50 o 
   8  -2   1       76.81      -81.82    186.97 o 
   9  -2   1    14976.50    16612.61    960.71 o 
  10  -2   1      213.57      357.47    315.18 o 
  11  -2   1     1119.55     1740.83    372.70 o 
  12  -2   1       34.17      158.72    328.56 o 
  13  -2   1      798.60      469.01    514.35 o 
  14  -2   1       11.99     -621.97    564.82 o 
 -14  -1   1     2251.74     2268.36    554.94 o 
 -13  -1   1     4076.29     4383.28    727.03 o 
 -12  -1   1     2498.60     3004.78    431.74 o 
 -11  -1   1    12667.29    13817.29    488.21 o 
 -10  -1   1     1987.22     1980.25    269.46 o 
  -9  -1   1    10115.17    11576.50    405.18 o 
  -8  -1   1     4630.24     5018.75    292.55 o 
  -7  -1   1    19306.18    22289.99    805.61 o 
  -6  -1   1      848.08      985.01    172.28 o 
  -5  -1   1    32724.61    39516.36    953.94 o 
  -4  -1   1      926.67      835.62    120.73 o 
  -3  -1   1    26206.14    29441.80   1008.62 o 
  -2  -1   1     8936.01     8525.45    298.36 o 
  -1  -1   1    42504.96    38048.05   1431.60 o 
   0  -1   1       10.96       37.83     45.35 o 
   1  -1   1    45761.19    43495.34   3817.90 o 
   2  -1   1     3408.15     3609.37    159.55 o 
   3  -1   1    18663.79    21444.47    677.30 o 
   4  -1   1      156.26      306.29    111.06 o 
   5  -1   1    11182.18    12390.00    465.12 o 
   6  -1   1      118.60      531.32    153.59 o 
   7  -1   1    49614.81    58127.44   2131.63 o 
   8  -1   1     7065.08     7028.48    458.63 o 
   9  -1   1    14769.97    18024.36    629.56 o 
  10  -1   1     6929.26     6809.24    436.09 o 
  11  -1   1     4644.44     5092.55    426.72 o 
  12  -1   1      935.87      526.00    469.20 o 
  13  -1   1     6096.64     7085.88   1022.80 o 
  14  -1   1     1132.45      903.83    544.01 o 
 -14   0   1     4114.65     5229.56   1226.38 o 
 -13   0   1       27.39       38.46    470.49 o 
 -12   0   1    13419.59    15046.79   2154.88 o 
 -11   0   1     1014.69      817.11    331.96 o 
 -10   0   1    17011.89    20394.08    785.31 o 
  -9   0   1        8.13     -114.48    213.71 o 
  -8   0   1    26284.64    35248.15   1300.77 o 
  -7   0   1       80.97      -22.41    168.32 o 
  -6   0   1    32782.18    44034.56   1128.42 o 
  -5   0   1     1524.40     1517.82    153.79 o 
  -4   0   1    62543.89    83938.26   2964.79 o 
  -3   0   1      938.27      894.41    106.95 o 
  -2   0   1   237628.64   248379.64  19793.92 o 
  -1   0   1       24.64       66.33     33.11 o 
   1   0   1       26.81      181.44     54.79 o 
   2   0   1    82218.30    95076.27   5304.41 o 
   3   0   1      289.81      198.00    113.48 o 
   4   0   1     2136.93     2691.33    146.48 o 
   5   0   1       15.14       19.04    109.97 o 
   7   0   1       28.32       30.28    150.92 o 
   8   0   1    41227.69    52839.40   2394.54 o 
   9   0   1       51.82      -62.38    216.66 o 
  10   0   1    19121.84    22176.38    622.24 o 
  11   0   1        2.07       48.27    292.78 o 
  12   0   1     6742.18     7515.59   1731.59 o 
  13   0   1      183.36      319.19    451.11 o 
  14   0   1     8538.47     8837.94    972.80 o 
 -14   1   1     1833.60     1444.30    743.65 o 
 -13   1   1     5162.99     5922.52   1100.97 o 
 -12   1   1     3371.89     3281.07    431.96 o 
 -11   1   1     8181.85     9518.82    505.34 o 
 -10   1   1     2247.61     2500.25    358.97 o 
  -9   1   1     7181.99     8608.15    362.59 o 
  -8   1   1     1821.47     1829.44    234.76 o 
  -7   1   1    21676.94    25916.73   1029.55 o 
  -6   1   1     2083.48     2635.64    186.33 o 
  -5   1   1    27671.61    31573.25   1028.55 o 
  -4   1   1     1529.58     2087.20    196.20 o 
  -3   1   1    22333.58    25331.74    775.11 o 
  -2   1   1     4119.09     4346.74    156.84 o 
  -1   1   1    44408.41    42123.95   3267.95 o 
   0   1   1       19.57      172.82     69.20 o 
   1   1   1    57059.46    46668.94   2043.15 o 
   2   1   1       92.06      378.74     90.21 o 
   3   1   1    12961.89    14506.16    325.39 o 
   4   1   1      999.80     1062.86    114.19 o 
   5   1   1     9030.62    10192.93    574.20 o 
   6   1   1      248.23      585.78    157.49 o 
   7   1   1    51758.22    58098.76   2085.43 o 
   8   1   1     5353.46     5986.67    366.20 o 
   9   1   1    19394.45    21429.51    491.57 o 
  10   1   1     2682.03     2792.88    300.20 o 
  11   1   1     3753.56     3840.75    512.97 o 
  12   1   1     1585.61     1418.96    471.15 o 
  13   1   1     5272.03     6419.02   1079.64 o 
  14   1   1     1309.42     1283.35    576.38 o 
 -14   2   1        0.20     -569.71    640.71 o 
 -13   2   1     3951.28     4021.89    562.52 o 
 -12   2   1       34.91      -98.14    321.74 o 
 -11   2   1     3338.08     3241.51    446.26 o 
 -10   2   1       22.60     -300.18    295.12 o 
  -9   2   1     9879.18    10510.53    653.18 o 
  -8   2   1      389.24      342.50    207.79 o 
  -7   2   1     7959.17     8393.76    771.99 o 
  -6   2   1       78.82      135.30    145.55 o 
  -5   2   1      658.84     1191.36    150.93 o 
  -4   2   1     1097.10     1063.69    144.38 o 
  -3   2   1     4130.85     3851.43    162.52 o 
  -2   2   1     1779.21     1476.76    122.08 o 
  -1   2   1     2626.25     2889.06    231.93 o 
   0   2   1      148.92      175.19     58.88 o 
   1   2   1    31666.07    26597.82   2130.34 o 
   2   2   1    10201.61     9318.91    954.31 o 
   3   2   1     1971.25     2152.34    136.82 o 
   4   2   1     1030.90     1001.14    121.89 o 
   5   2   1     1568.09     1840.97    157.78 o 
   6   2   1        7.29       66.00    136.09 o 
   7   2   1     4584.18     4589.51    245.47 o 
   8   2   1      333.81      514.11    196.69 o 
   9   2   1    11113.43    11476.75    400.41 o 
  10   2   1      190.71       -0.34    372.14 o 
  11   2   1     2130.17     3327.61    401.84 o 
  12   2   1       14.58     -100.82    405.48 o 
  13   2   1     2618.82     2906.70    551.93 o 
  14   2   1        3.04     -195.46    484.72 o 
 -14   3   1     2290.43     2206.83    780.78 o 
 -13   3   1     2363.85     2932.65    527.35 o 
 -12   3   1     1469.95     1703.15    459.63 o 
 -11   3   1     4161.82     3854.03    421.02 o 
 -10   3   1     4882.18     5113.43    482.51 o 
  -9   3   1    12620.29    13943.21    908.12 o 
  -8   3   1     7493.25     7638.40    584.96 o 
  -7   3   1    34174.80    34702.18   1235.28 o 
  -6   3   1      453.68      685.71    159.17 o 
  -5   3   1     5751.83     5092.13    274.14 o 
  -4   3   1     2880.82     2913.14    170.19 o 
  -3   3   1    13801.38    12237.00    626.81 o 
  -2   3   1     5706.29     5364.78    221.82 o 
  -1   3   1    78073.54    69853.70    915.35 o 
   0   3   1       11.85       65.13     97.80 o 
   1   3   1    78634.49    72940.36   2163.69 o 
   2   3   1     6055.66     5703.95    311.57 o 
   3   3   1     9151.21    10012.24    429.92 o 
   4   3   1      665.73      818.72    118.54 o 
   5   3   1    10141.63     9348.10    295.41 o 
   6   3   1      963.29      840.00    164.04 o 
   7   3   1    26477.34    27880.21   1055.03 o 
   8   3   1     7162.65     7717.53    349.19 o 
   9   3   1     7168.79     7404.04    415.00 o 
  10   3   1     5106.69     5016.85    431.54 o 
  11   3   1     2229.85     2639.53    380.48 o 
  12   3   1     4555.16     5311.72    461.45 o 
  13   3   1     5194.68     6588.00    647.54 o 
  14   3   1     1972.80     1798.85    799.51 o 
 -13   4   1        3.32     -171.80    406.44 o 
 -12   4   1    10193.62    10151.11    660.14 o 
 -11   4   1      199.22     -183.36    287.98 o 
 -10   4   1    17403.53    16242.43   1099.32 o 
  -9   4   1        4.85     -166.95    264.18 o 
  -8   4   1    40285.27    37923.57   2766.49 o 
  -7   4   1      180.34      -76.66    163.41 o 
  -6   4   1    40632.09    34710.53    792.02 o 
  -5   4   1       39.70      -75.15    144.77 o 
  -4   4   1    12680.21    10789.67    488.17 o 
  -3   4   1      951.08     1001.19    146.51 o 
  -2   4   1    64553.69    56556.50   2057.72 o 
  -1   4   1        8.61      -78.50    110.50 o 
   0   4   1   202476.84   172821.05  17915.63 o 
   1   4   1        0.91     -124.40    119.02 o 
   2   4   1    61319.68    53885.69   2359.75 o 
   3   4   1      236.11      227.01    121.21 o 
   4   4   1    22103.16    20488.01   1359.95 o 
   5   4   1      244.75      163.31    154.99 o 
   6   4   1    33271.07    30023.52   1761.38 o 
   7   4   1      269.38      197.83    155.49 o 
   8   4   1    30636.59    30938.88    686.42 o 
   9   4   1       74.44      331.36    272.68 o 
  10   4   1    16530.63    15888.91    938.96 o 
  11   4   1      667.39      397.77    312.14 o 
  12   4   1    10797.61    11496.00    608.36 o 
  13   4   1      247.66      126.89    431.77 o 
  14   4   1     4224.62     3742.01    896.09 o 
 -13   5   1     6579.78     5624.69    471.92 o 
 -12   5   1      456.22      140.05    415.25 o 
 -11   5   1     5135.79     4773.44    446.28 o 
 -10   5   1     1570.18     1294.52    351.27 o 
  -9   5   1    11122.32    10579.86    519.58 o 
  -8   5   1     1630.77     1547.31    331.66 o 
  -7   5   1    35787.84    32595.63   3145.20 o 
  -6   5   1       71.01      -51.74    136.85 o 
  -5   5   1    14991.06    13491.18    995.40 o 
  -4   5   1        7.75     -213.81    142.54 o 
  -3   5   1    19175.87    18602.36    775.19 o 
  -2   5   1     7800.02     7480.23    286.40 o 
  -1   5   1    58514.95    55944.86   2323.12 o 
   0   5   1       16.24       21.54    125.79 o 
   1   5   1    56336.67    52260.49   2671.91 o 
   2   5   1     5016.33     4737.04    350.55 o 
   3   5   1    29029.71    28762.00    503.17 o 
   4   5   1       10.83      -46.97    135.16 o 
   5   5   1    19716.62    20360.92    476.80 o 
   6   5   1      300.69      262.78    165.28 o 
   7   5   1    24122.42    23049.54    713.95 o 
   8   5   1     1996.52     1813.39    294.32 o 
   9   5   1    13281.54    13104.79   1452.35 o 
  10   5   1      800.93      841.95    299.72 o 
  11   5   1     7933.20     7589.68    626.98 o 
  12   5   1     1423.08     1208.88    376.25 o 
  13   5   1     3926.56     4380.03    605.85 o 
 -13   6   1     1355.70     1662.98    478.65 o 
 -12   6   1      408.10      139.37    401.46 o 
 -11   6   1     2858.68     3399.59    733.87 o 
 -10   6   1      614.03      587.42    323.25 o 
  -9   6   1    12653.54    12189.16   1661.98 o 
  -8   6   1      188.71      -50.32    261.92 o 
  -7   6   1     2616.12     2302.89    324.36 o 
  -6   6   1      256.66      -57.49    237.62 o 
  -5   6   1      263.02      397.95    165.49 o 
  -4   6   1      869.85      618.22    178.84 o 
  -3   6   1     2715.11     2456.23    203.07 o 
  -2   6   1     2659.70     2600.56    220.95 o 
  -1   6   1     1005.36     1293.23    168.03 o 
   0   6   1     9267.69     9187.45    418.44 o 
   1   6   1      411.13      523.18    155.80 o 
   2   6   1     3323.25     3075.87    207.98 o 
   3   6   1     3127.67     3403.62    237.66 o 
   4   6   1     2425.25     2280.80    200.65 o 
   5   6   1     2131.58     2470.24    208.29 o 
   6   6   1     2373.55     2345.11    212.51 o 
   7   6   1     4591.71     4966.01    342.18 o 
   8   6   1     1171.84     1221.09    283.89 o 
   9   6   1     2216.37     2293.30    317.47 o 
  10   6   1     1428.71     1251.89    322.90 o 
  11   6   1     2404.43     2922.29    533.32 o 
  12   6   1      174.48       64.88    675.24 o 
  13   6   1     4547.49     4715.20    637.04 o 
 -13   7   1     2147.99     1771.49    474.80 o 
 -12   7   1      745.97      560.64    419.82 o 
 -11   7   1     1637.71     1045.09    395.42 o 
 -10   7   1     3696.80     3854.15    468.04 o 
  -9   7   1     4039.41     3704.33    412.98 o 
  -8   7   1     4468.28     4057.63    544.26 o 
  -7   7   1    14990.97    13880.09   1205.99 o 
  -6   7   1       66.44      -82.53    252.58 o 
  -5   7   1    10730.09     8942.91   1051.42 o 
  -4   7   1       22.13       97.34    179.59 o 
  -3   7   1     7626.79     6723.02    471.99 o 
  -2   7   1     3316.52     3244.22    224.00 o 
  -1   7   1    17458.42    15809.65   1340.92 o 
   0   7   1      146.88      -77.28    167.51 o 
   1   7   1    16096.77    15023.04    948.96 o 
   2   7   1     1936.30     1944.38    217.88 o 
   3   7   1     9336.18     9247.06    449.18 o 
   4   7   1      494.80      768.27    184.06 o 
   5   7   1    12405.34    12075.59    498.13 o 
   6   7   1     3714.73     3875.74    321.30 o 
   7   7   1     6290.13     5683.60    372.32 o 
   8   7   1     2141.78     2349.54    318.81 o 
   9   7   1     3866.41     3087.70    488.30 o 
  10   7   1     2497.94     2789.60    492.16 o 
  11   7   1     1993.24     1731.57    510.83 o 
  12   7   1     5120.07     5482.13    645.20 o 
  13   7   1     1293.72      855.47    534.03 o 
 -12   8   1     5272.41     5074.87    810.58 o 
 -11   8   1       31.85      -20.07    388.47 o 
 -10   8   1     9200.30     9102.27    661.18 o 
  -9   8   1       57.35      274.16    369.92 o 
  -8   8   1    29797.57    25776.51    761.37 o 
  -7   8   1     1644.47     1550.41    344.51 o 
  -6   8   1    24078.76    22012.60    684.20 o 
  -5   8   1      257.42      147.15    262.86 o 
  -4   8   1    18104.89    16399.03    585.66 o 
  -3   8   1        8.03      -76.12    188.09 o 
  -2   8   1    35023.44    32681.52   1914.23 o 
  -1   8   1      802.36      856.92    207.18 o 
   0   8   1    58440.52    56228.88   2165.07 o 
   1   8   1      352.71       93.27    198.58 o 
   2   8   1    40335.20    35382.54   1567.52 o 
   3   8   1     1356.16     1512.91    227.38 o 
   4   8   1    21938.86    22837.45   1030.15 o 
   5   8   1      315.46      347.81    201.07 o 
   6   8   1    13552.93    12493.94    853.10 o 
   7   8   1       70.32      -43.02    240.85 o 
   8   8   1    15127.94    14897.87    771.64 o 
   9   8   1       15.37      305.92    391.68 o 
  10   8   1    11406.25    11025.00    739.51 o 
  11   8   1      838.01      669.42    470.42 o 
  12   8   1     9206.77     8470.27    698.26 o 
 -12   9   1      234.22      240.76    419.65 o 
 -11   9   1     2651.26     2451.41    529.80 o 
 -10   9   1     2254.96     2633.54    463.63 o 
  -9   9   1    17641.10    17036.35    791.86 o 
  -8   9   1      896.84      518.13    330.48 o 
  -7   9   1    20934.11    18267.00    703.82 o 
  -6   9   1      809.98     1020.87    308.00 o 
  -5   9   1    13980.86    13333.17    553.21 o 
  -4   9   1       10.91      -20.50    250.22 o 
  -3   9   1    16349.48    15822.68    789.60 o 
  -2   9   1       19.78     -166.38    194.45 o 
  -1   9   1    38470.10    39914.60   1462.32 o 
   0   9   1        1.21      -99.49    211.01 o 
   1   9   1    31596.66    30699.39   1186.43 o 
   2   9   1      276.57       36.99    222.53 o 
   3   9   1    21851.44    21985.26    552.65 o 
   4   9   1      309.02      131.95    223.21 o 
   5   9   1    24672.49    25257.69   1749.90 o 
   6   9   1      920.00      889.28    386.86 o 
   7   9   1    11140.99    10535.49    833.22 o 
   8   9   1      279.57      -78.43    406.68 o 
   9   9   1    11128.50    10495.46    730.43 o 
  10   9   1       28.98     -116.78    473.33 o 
  11   9   1     8408.22     8900.90    740.29 o 
  12   9   1      516.85      417.63    536.33 o 
 -11  10   1     1375.99     1325.29    463.27 o 
 -10  10   1     1089.80      971.09    455.21 o 
  -9  10   1     4526.89     5516.90    566.75 o 
  -8  10   1     3292.10     2695.93    454.17 o 
  -7  10   1     2244.77     2606.84    384.79 o 
  -6  10   1      542.79      590.09    334.17 o 
  -5  10   1      215.99      449.94    288.92 o 
  -4  10   1     3597.42     4047.16    402.77 o 
  -3  10   1      262.75       67.01    239.92 o 
  -2  10   1     1192.56     1239.91    260.35 o 
  -1  10   1       11.36      255.58    242.77 o 
   0  10   1     7391.65     7263.49    429.67 o 
   1  10   1       64.06       47.90    245.12 o 
   2  10   1     1838.84     1836.12    318.01 o 
   3  10   1      296.88      489.60    250.48 o 
   4  10   1     3437.35     3854.42    518.73 o 
   5  10   1     5064.53     5203.27    570.06 o 
   6  10   1     2533.79     2650.68    483.67 o 
   7  10   1     4715.92     5077.15    748.53 o 
   8  10   1     1642.28     1814.49    488.02 o 
   9  10   1      298.54      357.44    487.04 o 
  10  10   1      883.42     1369.64    539.85 o 
  11  10   1     2519.41     2390.70    592.41 o 
 -10  11   1     1765.67     2096.77    496.03 o 
  -9  11   1     1771.26     1466.57    481.44 o 
  -8  11   1     1307.95     1354.31    429.51 o 
  -7  11   1     2614.14     2718.14    477.11 o 
  -6  11   1      133.92      129.07    313.63 o 
  -5  11   1     6332.42     6381.99    468.93 o 
  -4  11   1     1860.61     2117.90    373.39 o 
  -3  11   1      827.73     1158.01    341.46 o 
  -2  11   1      774.21     1221.83    283.52 o 
  -1  11   1     7728.55     8612.18    639.41 o 
   0  11   1      108.60      357.30    262.25 o 
   1  11   1     5583.71     5527.19    414.35 o 
   2  11   1      480.18      646.36    282.05 o 
   3  11   1     5127.92     5577.22    430.35 o 
   4  11   1      235.40      149.76    434.18 o 
   5  11   1     2638.53     3189.78    531.78 o 
   6  11   1     2837.85     2607.64    507.83 o 
   7  11   1      531.82      381.41    454.24 o 
   8  11   1      753.76      530.44    471.46 o 
   9  11   1      779.48      417.91    492.02 o 
  10  11   1     1303.90     1112.32    540.49 o 
 -10  12   1     6187.30     6839.77    684.32 o 
  -9  12   1      224.57      -59.24    425.06 o 
  -8  12   1    11594.61    13732.09    801.94 o 
  -7  12   1      118.19      -83.22    427.53 o 
  -6  12   1    12620.99    14765.82    786.91 o 
  -5  12   1      249.72      630.08    345.38 o 
  -4  12   1    14573.16    16745.83    855.19 o 
  -3  12   1     1042.04     1612.68    377.30 o 
  -2  12   1    16483.87    20508.59   1036.89 o 
  -1  12   1       48.88      -50.88    284.81 o 
   0  12   1    11814.36    15751.77   1647.72 o 
   1  12   1      101.14       96.95    340.25 o 
   2  12   1    16878.87    17715.91    677.17 o 
   3  12   1      375.31      326.96    456.12 o 
   4  12   1    19927.24    23384.89    982.41 o 
   5  12   1      752.96      413.03    452.91 o 
   6  12   1     7508.51     7607.21    674.15 o 
   7  12   1      173.85       67.57    521.99 o 
   8  12   1     4734.13     5197.53    657.79 o 
   9  12   1      272.36      292.40    527.59 o 
  10  12   1     6634.82     6646.38    803.91 o 
  -9  13   1     8157.11     9188.56    742.26 o 
  -8  13   1      414.45      118.38    447.06 o 
  -7  13   1    11337.68    13079.88    822.84 o 
  -6  13   1       43.08     -360.03    435.84 o 
  -5  13   1    13402.27    15438.26    694.59 o 
  -4  13   1      480.94      294.43    381.78 o 
  -3  13   1    20548.78    24594.83   1035.52 o 
  -2  13   1      315.15      257.01    368.34 o 
  -1  13   1    10643.84    13397.39   1085.45 o 
   0  13   1        2.30      -24.36    348.91 o 
   1  13   1     9625.28    10847.05    580.24 o 
   2  13   1       33.61     -211.67    704.23 o 
   3  13   1    25125.17    24865.25   1359.12 o 
   4  13   1       74.76      125.30    479.88 o 
   5  13   1    18823.14    21469.13    987.46 o 
   6  13   1      539.06      564.24    529.61 o 
   7  13   1     4027.55     4706.94    852.60 o 
   8  13   1       19.81      200.42    529.71 o 
   9  13   1     3910.72     4169.62    668.73 o 
  -7  14   1     1144.93     1185.13    538.06 o 
  -6  14   1     1114.24     1267.10    514.52 o 
  -5  14   1      228.13       -7.62    472.90 o 
  -4  14   1     2998.12     4030.37    598.03 o 
  -3  14   1      143.26       47.25    391.99 o 
  -2  14   1     2178.50     2760.93    537.17 o 
  -1  14   1      186.27      638.06    457.97 o 
   0  14   1     3120.81     3848.37    477.12 o 
   1  14   1       38.12      -90.73    370.96 o 
   2  14   1     2114.58     2593.57    555.76 o 
   3  14   1      556.58      598.73    704.40 o 
   4  14   1     2735.11     2576.32    586.45 o 
   5  14   1     2243.73     2553.30    598.29 o 
   6  14   1     3066.13     2878.92    618.65 o 
   7  14   1     1611.31     1842.66    572.43 o 
  -6  15   1      666.64      571.28    499.12 o 
  -5  15   1     2368.69     3088.70    607.62 o 
  -4  15   1      204.50      301.95    691.85 o 
  -3  15   1      896.17     1723.01    669.22 o 
  -2  15   1        0.76      356.45    488.20 o 
  -1  15   1      197.28      441.40    474.39 o 
   0  15   1      127.71      -35.01    462.14 o 
   1  15   1      138.45      396.12    459.87 o 
   2  15   1       35.71     -138.42    508.04 o 
   3  15   1     1514.40     1339.09    556.59 o 
   4  15   1     1544.59     1919.71    579.79 o 
   5  15   1      411.60      619.20    525.46 o 
   6  15   1     1072.02     1446.42    563.09 o 
  -3  16   1      153.37      -43.97    690.55 o 
  -2  16   1     7583.69     9383.71    757.26 o 
  -1  16   1        0.49     -139.38    476.51 o 
   0  16   1     3801.68     6117.90    973.61 o 
   1  16   1       80.31     -169.05    720.52 o 
   2  16   1     6513.99     7968.29   1033.55 o 
   3  16   1       77.06      -39.02    542.34 o 
  -1 -16   2      146.84       22.15    838.11 o 
   0 -16   2     7184.98     9320.29    809.17 o 
   1 -16   2       74.19     -487.96    539.08 o 
   2 -16   2     6017.66     7353.38    782.11 o 
  -4 -15   2      674.98      708.90    560.42 o 
  -3 -15   2      183.76      419.63    545.77 o 
  -2 -15   2      687.12      699.46    567.74 o 
  -1 -15   2     1011.61      921.06    530.77 o 
   0 -15   2      137.15     -276.31    508.16 o 
   1 -15   2     1356.01     2267.87    613.46 o 
   2 -15   2       10.85     -423.35    523.65 o 
   3 -15   2      172.25      745.59    631.59 o 
   4 -15   2        6.14      393.45    532.13 o 
   5 -15   2      969.68     1426.71    610.21 o 
  -6 -14   2     3232.46     3445.75    608.03 o 
  -5 -14   2      690.93      763.63    511.81 o 
  -4 -14   2     1876.48     2006.55    712.86 o 
  -3 -14   2     1088.16     1080.92    882.90 o 
  -2 -14   2     2595.34     3004.92    490.11 o 
  -1 -14   2       36.60     -353.22    392.44 o 
   0 -14   2     2995.82     4745.17    810.75 o 
   1 -14   2      574.40      238.40    498.06 o 
   2 -14   2     2309.83     3257.63    623.36 o 
   3 -14   2       55.47      -24.59    531.28 o 
   4 -14   2     5001.54     6161.74    724.96 o 
   5 -14   2     1406.50     1817.11    575.85 o 
   6 -14   2     2018.10     3173.39    615.76 o 
   7 -14   2     1160.61     1414.17    599.65 o 
  -8 -13   2      194.46        4.99    506.43 o 
  -7 -13   2     8074.10     8570.24    757.00 o 
  -6 -13   2      105.32     -330.60    492.84 o 
  -5 -13   2    11456.35    10859.11    773.85 o 
  -4 -13   2      244.99      253.25    481.77 o 
  -3 -13   2    11453.96    13328.43    666.57 o 
  -2 -13   2      107.46     -157.37    365.95 o 
  -1 -13   2    11104.68    13143.96    668.29 o 
   0 -13   2       37.27     -336.68    352.99 o 
   1 -13   2     9588.27    12561.03    823.82 o 
   2 -13   2      801.83      614.23    491.95 o 
   3 -13   2    20500.49    25471.98   1102.38 o 
   4 -13   2       13.54     -228.51    506.74 o 
   5 -13   2    13521.68    13833.28    869.05 o 
   6 -13   2      338.29      411.13    385.97 o 
   7 -13   2     7602.84     7274.13    572.17 o 
   8 -13   2       89.72      399.19    404.30 o 
  -9 -12   2      813.98      775.47    552.34 o 
  -8 -12   2     6970.70     5801.22    678.55 o 
  -7 -12   2      482.24      686.09    517.59 o 
  -6 -12   2     9107.79     8708.02    706.89 o 
  -5 -12   2      167.33       86.78    472.45 o 
  -4 -12   2     9931.07    11053.81   1365.79 o 
  -3 -12   2       59.41       73.93    353.12 o 
  -2 -12   2    12990.38    15538.69    684.97 o 
  -1 -12   2       39.32      153.64    359.73 o 
   0 -12   2    13437.36    14755.43   1298.87 o 
   1 -12   2      204.47      135.36    474.47 o 
   2 -12   2    16220.24    21340.88   2515.47 o 
   3 -12   2       69.12      517.08    452.05 o 
   4 -12   2    22769.33    25937.92   1427.44 o 
   5 -12   2       14.29      227.65    350.55 o 
   6 -12   2     7419.02     9414.18    740.17 o 
   7 -12   2        7.26        4.56    352.80 o 
   8 -12   2     5353.54     6763.75    696.42 o 
   9 -12   2      210.44      183.69    388.67 o 
 -10 -11   2     1938.21     2132.33    595.64 o 
  -9 -11   2      719.06      860.45    504.88 o 
  -8 -11   2     2426.44     2436.68    732.08 o 
  -7 -11   2     1178.42      434.79    460.84 o 
  -6 -11   2     2130.75     2891.13    572.64 o 
  -5 -11   2     3575.81     3136.71    494.81 o 
  -4 -11   2     2021.53     2258.51    454.31 o 
  -3 -11   2     3136.79     2779.69    386.21 o 
  -2 -11   2      813.33      541.76    355.75 o 
  -1 -11   2     2175.41     2385.33    450.75 o 
   0 -11   2      164.94     -183.98    317.63 o 
   1 -11   2     2322.91     2404.45    392.56 o 
   2 -11   2      197.59      300.84    419.01 o 
   3 -11   2     6055.94     6976.63    491.22 o 
   4 -11   2      847.25     1451.02    357.60 o 
   5 -11   2     4553.31     4755.28    444.17 o 
   6 -11   2     2372.92     2640.24    414.18 o 
   7 -11   2     1173.81     1328.45    374.77 o 
   8 -11   2       75.21      239.72    336.01 o 
   9 -11   2     1120.17      920.57    375.96 o 
  10 -11   2      799.37      932.41    386.21 o 
 -10 -10   2     1127.82     1053.01    523.60 o 
  -9 -10   2     1812.72     1623.18    508.75 o 
  -8 -10   2     1529.43     1174.02    495.64 o 
  -7 -10   2      527.75      447.96    439.91 o 
  -6 -10   2     6511.14     6730.28    718.08 o 
  -5 -10   2     4150.89     4511.88    443.98 o 
  -4 -10   2     3220.03     3797.38    415.11 o 
  -3 -10   2     1048.28     1235.92    329.17 o 
  -2 -10   2     3447.43     3466.76    404.15 o 
  -1 -10   2       58.86      -38.31    311.61 o 
   0 -10   2     1423.83     1256.51    401.42 o 
   1 -10   2      624.29      851.57    260.86 o 
   2 -10   2     3109.70     3027.48    310.54 o 
   3 -10   2      257.98      102.05    289.59 o 
   4 -10   2     8320.38     8587.78    488.37 o 
   5 -10   2     3283.33     4123.22    421.99 o 
   6 -10   2     1415.73     1458.48    367.31 o 
   7 -10   2     1556.16     2005.28    374.79 o 
   8 -10   2     1299.73      917.10    366.75 o 
   9 -10   2       69.86       78.99    335.69 o 
  10 -10   2      847.55      793.42    393.36 o 
  11 -10   2     1878.72     1688.15    409.63 o 
 -11  -9   2     5998.23     5061.16    655.55 o 
 -10  -9   2     1151.69      581.59    468.51 o 
  -9  -9   2     5418.88     5273.25    594.88 o 
  -8  -9   2      124.81      -48.35    658.63 o 
  -7  -9   2     8910.10     9103.55    687.78 o 
  -6  -9   2      501.22     -175.28    360.55 o 
  -5  -9   2    24139.31    22556.12   2125.35 o 
  -4  -9   2      457.55      273.29    304.19 o 
  -3  -9   2    33687.32    35263.65   1648.17 o 
  -2  -9   2        4.61     -281.07    281.83 o 
  -1  -9   2    11372.95    11447.84    874.56 o 
   0  -9   2       44.99     -306.08    222.54 o 
   1  -9   2    11904.88    11542.14    942.19 o 
   2  -9   2      872.23      697.32    231.26 o 
   3  -9   2    41475.24    41822.66   1798.93 o 
   4  -9   2      300.36      228.15    271.29 o 
   5  -9   2    22599.26    21293.34    781.14 o 
   6  -9   2      564.04      360.84    286.95 o 
   7  -9   2    11111.34    10122.94    544.23 o 
   8  -9   2       46.23      157.34    325.27 o 
   9  -9   2    12278.86    10655.87   1165.95 o 
  10  -9   2       16.13       73.78    348.93 o 
  11  -9   2     8380.87     7352.32    537.10 o 
  12  -9   2      594.58      646.41    437.29 o 
 -12  -8   2     5252.46     3729.26    617.89 o 
 -11  -8   2      676.91      366.37    479.54 o 
 -10  -8   2     7556.14     7611.63    647.80 o 
  -9  -8   2      296.19     -147.69    424.01 o 
  -8  -8   2     9130.14     9254.90    944.95 o 
  -7  -8   2      114.28      169.85    352.97 o 
  -6  -8   2    10826.60    10479.67    741.94 o 
  -5  -8   2      364.91      535.39    298.69 o 
  -4  -8   2    59369.09    55534.36   1089.75 o 
  -3  -8   2      575.72      496.55    260.85 o 
  -2  -8   2    34454.63    33920.30    882.12 o 
  -1  -8   2     1173.97     1399.71    217.01 o 
   0  -8   2    19083.54    17668.15    938.24 o 
   1  -8   2      385.01      523.73    193.78 o 
   2  -8   2    35815.36    32304.21    793.95 o 
   3  -8   2       55.81      222.23    191.45 o 
   4  -8   2    39660.77    38427.65   3783.49 o 
   5  -8   2      472.39      314.34    272.21 o 
   6  -8   2    19631.04    18336.37   1902.21 o 
   7  -8   2       29.47     -140.39    245.96 o 
   8  -8   2    13584.24    11772.46    821.30 o 
   9  -8   2      100.19       80.46    338.63 o 
  10  -8   2    12344.59     9737.04   1147.81 o 
  11  -8   2      818.01      557.24    382.10 o 
  12  -8   2    10287.29     9494.65    892.47 o 
 -12  -7   2     4296.85     3496.06    554.11 o 
 -11  -7   2     1400.74     1345.12    656.68 o 
 -10  -7   2     2205.83     2080.87    588.92 o 
  -9  -7   2     3739.66     3240.12    490.12 o 
  -8  -7   2      917.80      884.79    435.34 o 
  -7  -7   2     2621.25     1978.53    352.16 o 
  -6  -7   2     6470.38     6100.73    415.71 o 
  -5  -7   2     7300.64     6844.84    615.92 o 
  -4  -7   2     1283.17     1462.18    282.22 o 
  -3  -7   2    14665.79    14018.89    729.48 o 
  -2  -7   2     1221.99     1369.59    185.75 o 
  -1  -7   2     6079.73     5648.87    380.68 o 
   0  -7   2      181.75      268.98    169.00 o 
   1  -7   2     3812.06     3863.82    329.16 o 
   2  -7   2      749.58      894.02    218.62 o 
   3  -7   2    18949.60    18049.01    986.24 o 
   4  -7   2     1194.13     1380.62    265.42 o 
   5  -7   2    14078.95    13542.27   1039.32 o 
   6  -7   2     3261.64     3820.03    463.00 o 
   7  -7   2     6628.92     5468.02    435.66 o 
   8  -7   2     1382.90     1561.17    360.46 o 
   9  -7   2     4920.06     4122.52    472.23 o 
  10  -7   2     1764.43     1694.50    382.17 o 
  11  -7   2     2461.77     2533.84    438.56 o 
  12  -7   2     3222.72     3070.50    531.63 o 
  13  -7   2     2289.72     1508.58    441.97 o 
 -13  -6   2     4495.83     3890.53    608.24 o 
 -12  -6   2     1843.55     1580.45    508.13 o 
 -11  -6   2     3611.92     3148.22    509.82 o 
 -10  -6   2      297.53      205.99    417.13 o 
  -9  -6   2     2483.41     2923.02    494.95 o 
  -8  -6   2      604.60      568.52    332.99 o 
  -7  -6   2     2008.15     2264.25    336.98 o 
  -6  -6   2      658.70      473.22    272.56 o 
  -5  -6   2     6878.13     6624.52    255.27 o 
  -4  -6   2     5959.63     5682.34    228.59 o 
  -3  -6   2     2272.16     2526.24    166.99 o 
  -2  -6   2     6691.45     6739.32    410.73 o 
  -1  -6   2    12910.86    12823.14    377.77 o 
   0  -6   2     3097.52     2829.22    222.90 o 
   1  -6   2    12409.18    12969.91    339.44 o 
   2  -6   2     1161.32     1286.15    181.94 o 
   3  -6   2     1537.64     1615.87    161.03 o 
   4  -6   2     1129.22      952.21    163.87 o 
   5  -6   2     5902.58     5800.33    470.32 o 
   6  -6   2     1803.75     1608.94    299.81 o 
   7  -6   2     3258.08     3059.17    369.55 o 
   8  -6   2     1383.10      992.84    311.93 o 
   9  -6   2     1601.98      852.17    360.56 o 
  10  -6   2     1612.59     1079.50    376.32 o 
  11  -6   2     2033.07     1629.97    411.78 o 
  12  -6   2       13.48     -142.41    374.46 o 
  13  -6   2     1372.19     1308.38    445.93 o 
 -13  -5   2     5965.71     6392.53    661.07 o 
 -12  -5   2     1980.11     2500.25    520.97 o 
 -11  -5   2    10482.42    10261.76    682.58 o 
 -10  -5   2     2041.60     1494.32    426.49 o 
  -9  -5   2     7084.71     6744.26    540.13 o 
  -8  -5   2       49.94        8.02    234.82 o 
  -7  -5   2    12356.65    12519.13   1071.33 o 
  -6  -5   2     3899.63     4047.33    394.91 o 
  -5  -5   2    23230.42    22855.38    559.76 o 
  -4  -5   2      846.95      821.94    153.54 o 
  -3  -5   2    73814.67    76572.49   2106.15 o 
  -2  -5   2       51.63      188.03    128.02 o 
  -1  -5   2    26161.51    23769.81   1362.27 o 
   0  -5   2        1.36      -39.27    103.58 o 
   1  -5   2    28849.86    27954.53   1372.79 o 
   2  -5   2        0.15       40.83    128.48 o 
   3  -5   2    32710.18    30234.58   1401.20 o 
   4  -5   2       32.24     -293.36    195.57 o 
   5  -5   2    25674.14    26414.54   2609.54 o 
   6  -5   2      244.32       40.49    230.90 o 
   7  -5   2    21232.85    20086.38   2122.19 o 
   8  -5   2     2350.75     2167.77    408.29 o 
   9  -5   2    14426.94    14271.77   1477.67 o 
  10  -5   2      876.98      883.07    350.16 o 
  11  -5   2     6411.86     6056.09    500.41 o 
  12  -5   2      625.46       81.21    362.13 o 
  13  -5   2     5839.86     5214.61    522.87 o 
 -13  -4   2      369.88      541.65    478.20 o 
 -12  -4   2     9147.24     9405.52   1240.71 o 
 -11  -4   2      387.73       82.34    406.94 o 
 -10  -4   2    27333.95    26625.96   1085.01 o 
  -9  -4   2       56.01     -260.56    197.77 o 
  -8  -4   2     4748.59     4933.67    294.94 o 
  -7  -4   2     2330.33     2449.34    243.83 o 
  -6  -4   2    20675.37    21034.41   1461.16 o 
  -5  -4   2      577.41      730.75    207.34 o 
  -4  -4   2    87963.21    91998.69   4632.99 o 
  -3  -4   2     2099.97     2433.56    221.58 o 
  -2  -4   2    74571.62    76303.59   2988.75 o 
  -1  -4   2     7713.07     6850.29    449.47 o 
   0  -4   2    48854.99    46190.59   2084.47 o 
   1  -4   2     8981.01     8702.50    260.04 o 
   2  -4   2   104481.27    98663.53   3649.80 o 
   3  -4   2       10.87        2.21    137.19 o 
   4  -4   2    47454.06    41045.35   3881.06 o 
   5  -4   2       24.15       33.02    219.31 o 
   6  -4   2    43780.41    43263.20   2896.24 o 
   7  -4   2      773.69      562.38    259.14 o 
   8  -4   2    26046.91    28687.55   1643.31 o 
   9  -4   2       16.62      292.58    299.06 o 
  10  -4   2    17354.69    18353.41   1427.94 o 
  11  -4   2      483.29      738.37    362.71 o 
  12  -4   2     7763.70     8030.28    642.23 o 
  13  -4   2        0.94     -159.08    372.62 o 
  14  -4   2     7923.23     6923.36    745.44 o 
 -13  -3   2     1941.16     1337.13    742.99 o 
 -12  -3   2     5713.51     5465.80    841.85 o 
 -11  -3   2     6855.88     7129.30    462.83 o 
 -10  -3   2      951.30     1168.78    238.21 o 
  -9  -3   2     3970.12     4601.82    304.18 o 
  -8  -3   2      757.71     1009.49    223.56 o 
  -7  -3   2     9580.55    10433.53    638.08 o 
  -6  -3   2    11559.38    12716.26    373.09 o 
  -5  -3   2    22304.07    24695.89   1498.22 o 
  -4  -3   2     1606.26     1461.70    143.02 o 
  -3  -3   2    52582.88    56762.00   2977.31 o 
  -2  -3   2      377.54      661.22    178.91 o 
  -1  -3   2     1515.54     1924.42    283.71 o 
   0  -3   2      277.74      299.65     92.64 o 
   1  -3   2     5132.01     6085.70    263.09 o 
   2  -3   2      229.32      548.41    112.38 o 
   3  -3   2    20757.98    21650.87   2088.10 o 
   4  -3   2     8088.34     7909.15    543.10 o 
   5  -3   2    29619.41    28826.83   1519.50 o 
   6  -3   2      471.28      309.76    204.13 o 
   7  -3   2    24585.76    26652.81    860.63 o 
   8  -3   2     3681.98     4302.32    432.00 o 
   9  -3   2     9358.18    10792.18    764.85 o 
  10  -3   2     3732.38     4236.11    552.24 o 
  11  -3   2     2721.02     2471.94    389.40 o 
  12  -3   2     2172.95     2687.98    433.68 o 
  13  -3   2     3684.81     4491.56    638.83 o 
  14  -3   2      918.40       57.97    524.19 o 
 -14  -2   2       36.45     -974.26    735.83 o 
 -13  -2   2     7336.98     5844.61    930.94 o 
 -12  -2   2      207.67       -8.07    334.58 o 
 -11  -2   2     3265.90     3590.97    313.17 o 
 -10  -2   2       97.28       89.82    259.20 o 
  -9  -2   2     2781.26     2904.29    294.88 o 
  -8  -2   2     4955.15     5453.82    451.37 o 
  -7  -2   2     5100.57     5328.43    468.27 o 
  -6  -2   2        9.98      -38.36    160.43 o 
  -5  -2   2    10584.16    11791.74    324.46 o 
  -4  -2   2     1050.68     1026.80    132.08 o 
  -3  -2   2      359.72      834.47    114.65 o 
  -2  -2   2       43.37      244.40     86.79 o 
  -1  -2   2     8985.00     9659.15    448.04 o 
   1  -2   2     3368.93     2899.83    138.51 o 
   2  -2   2       28.80      139.70    134.85 o 
   3  -2   2      648.67     1310.95    176.75 o 
   4  -2   2       38.95      274.68    162.14 o 
   5  -2   2     1228.05     1791.70    187.78 o 
   6  -2   2      339.78      448.76    149.96 o 
   7  -2   2     4157.71     4695.71    302.97 o 
   8  -2   2      481.01      424.01    262.28 o 
   9  -2   2    11590.17    12569.13    709.77 o 
  10  -2   2       35.20      219.85    334.20 o 
  11  -2   2      697.85     1100.96    338.89 o 
  12  -2   2      122.23      248.72    420.59 o 
  13  -2   2     1038.81     1002.04    501.16 o 
  14  -2   2       55.09      369.69    499.77 o 
 -14  -1   2     1120.86     1354.07    709.77 o 
 -13  -1   2     4744.93     4952.66    612.09 o 
 -12  -1   2     4689.39     6093.45   1553.09 o 
 -11  -1   2    12189.93    13109.08    891.88 o 
 -10  -1   2     1350.73     1308.45    279.49 o 
  -9  -1   2     9983.63    11206.51    409.70 o 
  -8  -1   2     1159.56     1303.94    231.38 o 
  -7  -1   2    11947.35    13989.91    579.20 o 
  -6  -1   2     3481.18     3730.01    236.22 o 
  -5  -1   2    24957.30    31683.72    646.88 o 
  -4  -1   2     3838.31     3745.24    178.31 o 
  -3  -1   2    63556.55    73268.48   1084.55 o 
  -2  -1   2     7944.47     7842.61    265.38 o 
  -1  -1   2    44446.06    39944.78   1802.29 o 
   0  -1   2        9.78      -70.49     88.87 o 
   1  -1   2    44763.64    39852.76   2991.63 o 
   2  -1   2     6250.80     5492.66    354.35 o 
   3  -1   2    24215.29    27005.53   1059.40 o 
   4  -1   2      594.58     1214.82    131.05 o 
   5  -1   2    22847.66    23798.78    976.93 o 
   6  -1   2     7513.12     8656.48    385.67 o 
   7  -1   2    31835.59    38554.58    837.45 o 
   8  -1   2     5419.80     5621.56    385.71 o 
   9  -1   2    19623.39    23819.64    750.75 o 
  10  -1   2     4951.52     4543.25    473.80 o 
  11  -1   2     4665.77     4667.57    404.95 o 
  12  -1   2      117.87      375.34    441.46 o 
  13  -1   2     2821.66     4362.42    944.13 o 
  14  -1   2     1096.03     1415.84    568.24 o 
 -14   0   2     2486.18     2969.70    763.84 o 
 -13   0   2      250.78      170.68    608.79 o 
 -12   0   2    11729.13    13970.36   1395.93 o 
 -11   0   2      181.19        5.72    311.91 o 
 -10   0   2    26883.89    31390.71   1293.98 o 
  -9   0   2        1.28     -297.13    219.92 o 
  -8   0   2    15594.18    19468.95    810.18 o 
  -7   0   2      161.43      107.53    172.01 o 
  -6   0   2    50307.86    66796.88   3402.22 o 
  -5   0   2      544.24      569.37    143.68 o 
  -4   0   2    69730.48    88428.07   4347.84 o 
  -3   0   2      466.80      531.40    110.55 o 
  -2   0   2    55473.41    64539.43   4450.37 o 
  -1   0   2       98.42      187.07     71.06 o 
   0   0   2    46527.38    42441.06   1247.84 o 
   1   0   2      181.15      174.47     63.03 o 
   2   0   2   203589.08   256890.28   6364.94 o 
   3   0   2      668.98      603.95    113.98 o 
   4   0   2    43226.74    54114.14   1272.25 o 
   5   0   2      199.62      111.41    120.63 o 
   6   0   2    37647.00    53702.55   2083.77 o 
   7   0   2        1.17      -94.70    155.92 o 
   8   0   2    43689.22    54509.85   1787.29 o 
   9   0   2        1.12      -53.57    211.70 o 
  10   0   2    19765.02    23661.94   1258.08 o 
  11   0   2       43.75        2.20    396.27 o 
  12   0   2     5981.84     6772.20    633.60 o 
  13   0   2       24.77      260.23    446.55 o 
  14   0   2     7530.95     8334.17   1160.91 o 
 -14   1   2     2395.31     2040.39    757.00 o 
 -13   1   2     4896.61     5927.67    804.88 o 
 -12   1   2     3810.54     4028.93    463.33 o 
 -11   1   2     6198.94     6592.66    462.88 o 
 -10   1   2     2074.77     2134.00    300.40 o 
  -9   1   2     9191.82    10819.92    708.94 o 
  -8   1   2      808.32      845.19    218.85 o 
  -7   1   2    13261.44    15737.94    754.17 o 
  -6   1   2       49.64      -44.87    154.35 o 
  -5   1   2    37553.59    41705.50   2129.68 o 
  -4   1   2     2840.51     3031.21    165.16 o 
  -3   1   2    25769.42    29606.18   1876.37 o 
  -2   1   2     3237.57     3310.23    131.76 o 
  -1   1   2    28340.46    29304.05   3458.23 o 
   0   1   2        0.51       19.98     60.83 o 
   1   1   2    33489.14    31870.54   1120.61 o 
   2   1   2     3857.34     4245.57    224.65 o 
   3   1   2    22004.70    25098.07    738.96 o 
   4   1   2     1806.64     2298.59    136.67 o 
   5   1   2    13163.47    14328.25    384.26 o 
   6   1   2      503.66      621.90    153.87 o 
   7   1   2    51750.93    57453.79   1578.78 o 
   8   1   2     4968.06     5644.31    288.56 o 
   9   1   2    17387.88    19419.60    483.44 o 
  10   1   2     6177.12     6663.84    511.41 o 
  11   1   2     5707.08     5893.98    566.26 o 
  12   1   2       53.90      268.06    587.13 o 
  13   1   2     3403.97     3964.03    584.45 o 
  14   1   2     1067.27     1018.85    502.02 o 
 -14   2   2        8.90     -517.59    633.55 o 
 -13   2   2     8321.17     9625.29    700.43 o 
 -12   2   2        7.65       27.84    383.48 o 
 -11   2   2     4993.46     4882.59    435.43 o 
 -10   2   2       12.63      333.87    302.49 o 
  -9   2   2     3269.49     3762.97    298.44 o 
  -8   2   2     1012.62      937.65    216.42 o 
  -7   2   2     4871.43     4992.59    323.42 o 
  -6   2   2     1660.05     2057.78    192.15 o 
  -5   2   2     2476.21     2308.61    174.81 o 
  -4   2   2        9.59        8.00    114.62 o 
  -3   2   2     6196.39     5728.75    192.36 o 
  -2   2   2       23.89       45.55     97.51 o 
  -1   2   2    28843.69    26339.53   3025.00 o 
   0   2   2    19924.84    15833.85    697.61 o 
   1   2   2    29393.06    26583.76   2126.58 o 
   2   2   2      270.28      344.67    118.10 o 
   3   2   2     3782.16     4112.25    369.95 o 
   4   2   2     1464.66     1542.49    121.72 o 
   5   2   2     1137.86     1671.78    144.46 o 
   6   2   2       44.35      127.34    135.29 o 
   7   2   2     1095.72      858.91    175.00 o 
   8   2   2        6.14      -74.68    174.25 o 
   9   2   2    16340.80    17448.08    636.15 o 
  10   2   2      631.43      454.65    305.42 o 
  11   2   2      719.53      794.34    331.26 o 
  12   2   2       76.23      119.91    418.68 o 
  13   2   2     1559.87     1770.32    511.56 o 
  14   2   2       40.85     -341.10    479.85 o 
 -14   3   2     2957.49     3258.66    469.92 o 
 -13   3   2     2728.15     2439.35    502.36 o 
 -12   3   2     2836.47     3373.52    498.90 o 
 -11   3   2     7310.30     7277.61    477.01 o 
 -10   3   2     1399.54     1314.77    316.89 o 
  -9   3   2    13857.08    14252.15   1333.23 o 
  -8   3   2     2137.20     2181.89    250.27 o 
  -7   3   2    10555.84    10076.43    438.02 o 
  -6   3   2      895.21      710.31    164.49 o 
  -5   3   2    18778.16    16925.52    419.40 o 
  -4   3   2      780.81      804.25    144.59 o 
  -3   3   2    17435.33    14250.19    366.30 o 
  -2   3   2     2791.47     2369.45    148.71 o 
  -1   3   2    68599.30    60744.18   2794.36 o 
   0   3   2        2.73      -86.46     89.11 o 
   1   3   2    69999.41    63225.01   3237.24 o 
   2   3   2     6469.85     6330.69    390.81 o 
   3   3   2    13588.77    14316.32    413.38 o 
   4   3   2     5124.32     5047.32    158.99 o 
   5   3   2    12435.18    10876.29    416.67 o 
   6   3   2     6512.78     6966.22    282.01 o 
   7   3   2    20682.23    21576.04    551.21 o 
   8   3   2     5674.83     5466.65    293.07 o 
   9   3   2     7441.64     8995.38    449.25 o 
  10   3   2     7207.68     7328.94    460.18 o 
  11   3   2     3191.38     3339.69    395.94 o 
  12   3   2     2282.46     2339.85    486.41 o 
  13   3   2     3375.45     3448.74    452.92 o 
  14   3   2     1135.68     1232.57    521.15 o 
 -13   4   2        1.03      176.66    424.09 o 
 -12   4   2    11789.51    12583.60    579.74 o 
 -11   4   2      462.13      613.00    385.35 o 
 -10   4   2    18751.66    17067.99   1085.37 o 
  -9   4   2      213.00       48.00    286.98 o 
  -8   4   2    23675.66    23122.14   1740.65 o 
  -7   4   2        1.77      -18.81    153.43 o 
  -6   4   2    35527.91    30788.80   1020.29 o 
  -5   4   2      126.05       70.42    144.66 o 
  -4   4   2    34892.31    28821.41    629.87 o 
  -3   4   2      266.37      220.27    133.92 o 
  -2   4   2    36900.87    31560.68   3086.09 o 
  -1   4   2      110.79      190.01    107.11 o 
   0   4   2   206733.08   175880.88  11631.08 o 
   1   4   2       14.45       24.65    107.49 o 
   2   4   2    52248.36    44788.05   1714.06 o 
   3   4   2     1188.34     1237.46    139.60 o 
   4   4   2     8722.00     8054.96    244.33 o 
   5   4   2      143.75      264.75    140.35 o 
   6   4   2    53435.49    51110.70   1783.67 o 
   7   4   2        4.33      -12.12    147.57 o 
   8   4   2    39073.75    38713.85    779.73 o 
   9   4   2      244.57      206.47    255.02 o 
  10   4   2    16758.71    17452.67    614.19 o 
  11   4   2      200.88      166.94    321.47 o 
  12   4   2     7552.90     6859.31    494.10 o 
  13   4   2       77.30     -304.29    400.66 o 
  14   4   2     5358.36     5521.68    630.54 o 
 -13   5   2     4860.80     4761.57    580.94 o 
 -12   5   2     1271.29     1488.30    454.98 o 
 -11   5   2     5706.02     5464.97    547.08 o 
 -10   5   2     1448.78     1435.88    487.30 o 
  -9   5   2     8542.15     7369.80    447.18 o 
  -8   5   2      925.35      875.78    288.03 o 
  -7   5   2    28658.38    24882.31   1395.79 o 
  -6   5   2       16.99      130.88    161.97 o 
  -5   5   2    22565.67    18310.56    577.96 o 
  -4   5   2      563.18      387.38    157.08 o 
  -3   5   2    30525.16    28452.20   1780.85 o 
  -2   5   2     8052.58     7835.83    405.13 o 
  -1   5   2    46330.78    42089.28   3079.13 o 
   0   5   2       32.62      -99.57    113.40 o 
   1   5   2    54702.88    50731.25   1474.59 o 
   2   5   2     9560.63     8790.01    271.12 o 
   3   5   2    20702.42    20252.29    603.11 o 
   4   5   2       52.92      -29.51    128.23 o 
   5   5   2    14721.76    14223.88    501.52 o 
   6   5   2       93.09      113.72    162.37 o 
   7   5   2    31755.33    31641.90    694.21 o 
   8   5   2     1699.86     1658.08    287.96 o 
   9   5   2    15566.44    16273.32    568.06 o 
  10   5   2     1340.69     1245.55    330.53 o 
  11   5   2     6179.26     6398.31    668.71 o 
  12   5   2      593.76      417.12    357.84 o 
  13   5   2     5551.30     5872.43    505.04 o 
 -13   6   2     1909.25     1420.15    488.84 o 
 -12   6   2      763.49      497.55    427.64 o 
 -11   6   2     3327.85     2916.72    453.42 o 
 -10   6   2      156.84      -15.64    349.76 o 
  -9   6   2     8929.38     9214.80    590.95 o 
  -8   6   2       85.86       95.86    281.00 o 
  -7   6   2     3917.66     3768.97    341.33 o 
  -6   6   2      990.61      709.98    200.32 o 
  -5   6   2       43.21       77.84    174.90 o 
  -4   6   2      824.00      783.78    179.69 o 
  -3   6   2     3063.82     2888.36    218.37 o 
  -2   6   2     2444.44     2406.70    199.27 o 
  -1   6   2     1200.68     1251.97    171.99 o 
   0   6   2    15195.05    14253.98    875.10 o 
   1   6   2     3075.40     3119.14    210.83 o 
   2   6   2     2216.83     2059.21    211.15 o 
   3   6   2     3335.79     3258.24    309.74 o 
   4   6   2     1494.79     1704.42    184.75 o 
   5   6   2      107.50       91.17    159.67 o 
   6   6   2     1336.24     1056.17    233.51 o 
   7   6   2     3145.46     3379.61    308.33 o 
   8   6   2      796.96      807.89    268.10 o 
   9   6   2     7855.26     7440.37    864.11 o 
  10   6   2     2650.73     2663.81    363.58 o 
  11   6   2     2595.16     2468.67    379.06 o 
  12   6   2       34.45      122.39    439.84 o 
  13   6   2     2404.92     2030.10    561.61 o 
 -12   7   2     1722.12     1714.48    462.37 o 
 -11   7   2     1962.52     1522.07    456.54 o 
 -10   7   2     2463.58     2524.15    434.47 o 
  -9   7   2     7156.05     7653.66    590.88 o 
  -8   7   2     1227.90     1530.63    336.95 o 
  -7   7   2    10822.88    10259.73    487.46 o 
  -6   7   2      845.99     1123.20    275.85 o 
  -5   7   2     7436.10     5736.98    584.25 o 
  -4   7   2       16.61      -21.70    182.26 o 
  -3   7   2     7751.20     7295.37    306.81 o 
  -2   7   2     4990.25     5060.84    267.24 o 
  -1   7   2    24440.56    22362.39    981.77 o 
   0   7   2       57.15     -107.84    161.66 o 
   1   7   2    22620.03    19266.99   1943.61 o 
   2   7   2     5834.97     5557.73    276.39 o 
   3   7   2     7284.41     6779.19    375.78 o 
   4   7   2       36.97      -23.59    164.39 o 
   5   7   2    11223.20    11292.83    426.23 o 
   6   7   2     1260.25     1686.17    269.05 o 
   7   7   2     8969.49     8454.28    434.92 o 
   8   7   2     2517.21     2439.36    313.95 o 
   9   7   2     3465.29     3155.33    376.32 o 
  10   7   2     5461.42     5660.56    429.74 o 
  11   7   2     1619.76     1616.22    510.29 o 
  12   7   2     4576.00     4406.17    594.11 o 
  13   7   2     1097.09      863.96    504.83 o 
 -12   8   2     5707.64     5703.59    624.10 o 
 -11   8   2       43.80      216.40    411.14 o 
 -10   8   2     9615.11     8514.56    634.79 o 
  -9   8   2     1477.11     1322.25    387.47 o 
  -8   8   2    27394.55    24683.76   1020.84 o 
  -7   8   2      357.11      307.28    277.93 o 
  -6   8   2    34093.00    32676.94    799.23 o 
  -5   8   2      611.36      525.42    277.54 o 
  -4   8   2    14607.74    14483.05   1022.63 o 
  -3   8   2     1168.78     1298.31    213.16 o 
  -2   8   2    27194.70    24319.08    646.04 o 
  -1   8   2       82.50      -92.98    174.44 o 
   0   8   2    67836.96    62686.26   2444.47 o 
   1   8   2       56.66     -148.35    173.49 o 
   2   8   2    29195.45    26723.05    728.83 o 
   3   8   2       17.61        9.10    190.25 o 
   4   8   2    16163.08    16044.14    741.81 o 
   5   8   2       98.79       21.55    232.11 o 
   6   8   2    24228.11    22963.06    795.56 o 
   7   8   2      210.94      166.65    261.44 o 
   8   8   2    14561.61    14344.77    557.72 o 
   9   8   2     2048.56     1770.62    489.93 o 
  10   8   2    11632.21    10871.33    745.25 o 
  11   8   2      422.72      533.56    460.07 o 
  12   8   2     8933.93     9057.16    756.86 o 
 -12   9   2      231.99       16.24    432.77 o 
 -11   9   2     4064.09     3476.36    544.90 o 
 -10   9   2     2233.84     2223.58    473.18 o 
  -9   9   2     7873.11     6478.66    587.33 o 
  -8   9   2      297.34     -100.96    369.78 o 
  -7   9   2    23005.13    21876.07    879.01 o 
  -6   9   2      399.11      437.53    296.26 o 
  -5   9   2    10648.69    11200.18    519.92 o 
  -4   9   2       26.98     -160.23    208.73 o 
  -3   9   2    33288.40    31857.85   1364.26 o 
  -2   9   2     3611.58     3795.37    476.22 o 
  -1   9   2    34096.08    32402.15   2607.52 o 
   0   9   2        6.20      -14.93    203.22 o 
   1   9   2    35533.54    34784.34    717.55 o 
   2   9   2     1163.04      909.27    248.01 o 
   3   9   2    17865.13    16874.95    701.35 o 
   4   9   2      210.24      214.77    270.74 o 
   5   9   2    22765.75    23581.76   1808.09 o 
   6   9   2       44.25     -132.49    262.40 o 
   7   9   2    19726.34    18430.89   1939.57 o 
   8   9   2      567.55      768.31    485.34 o 
   9   9   2     8939.71     8944.38    677.41 o 
  10   9   2       27.15     -288.92    463.53 o 
  11   9   2     7134.47     7264.20    698.26 o 
  12   9   2      513.84      142.85    474.74 o 
 -11  10   2     1794.70     1377.84    470.23 o 
 -10  10   2     1805.37     1435.77    463.56 o 
  -9  10   2     5485.43     5630.47    816.12 o 
  -8  10   2     2569.64     1899.08    431.58 o 
  -7  10   2     2438.34     2864.38    489.61 o 
  -6  10   2      847.62      274.39    308.22 o 
  -5  10   2      490.95      608.12    293.29 o 
  -4  10   2       94.24      542.34    292.09 o 
  -3  10   2     1582.51     1807.53    272.96 o 
  -2  10   2     5108.18     4932.34    344.34 o 
  -1  10   2     1059.59     1147.77    267.25 o 
   0  10   2     7835.40     7650.90    379.33 o 
   1  10   2     1114.95     1339.41    277.13 o 
   2  10   2     1603.94     1637.30    261.43 o 
   3  10   2      851.50      790.33    257.22 o 
   4  10   2     5524.15     6514.83    440.99 o 
   5  10   2     3865.60     4327.11    469.50 o 
   6  10   2     1956.25     1671.53    455.02 o 
   7  10   2     2853.96     3610.00    555.71 o 
   8  10   2      184.30      -92.40    455.70 o 
   9  10   2      900.29      498.32    502.53 o 
  10  10   2     1747.11     1204.71    513.69 o 
  11  10   2     2790.66     2654.39    570.72 o 
 -10  11   2     1426.44     1146.68    491.54 o 
  -9  11   2     1622.85     1593.39    467.53 o 
  -8  11   2     3636.72     4240.64    567.28 o 
  -7  11   2     4681.33     4903.20   1115.96 o 
  -6  11   2      472.25      548.62    413.63 o 
  -5  11   2     2952.87     3259.09    390.78 o 
  -4  11   2      737.06      390.33    318.80 o 
  -3  11   2     3885.63     4066.92    456.24 o 
  -2  11   2       42.25      348.83    258.50 o 
  -1  11   2     6184.98     6913.67    474.72 o 
   0  11   2       32.40      -72.28    260.98 o 
   1  11   2     7968.16     9085.47    439.27 o 
   2  11   2      407.39      589.74    273.17 o 
   3  11   2      502.20      488.57    314.25 o 
   4  11   2     2929.77     3770.25    516.54 o 
   5  11   2     4767.95     4918.06    588.72 o 
   6  11   2      958.32      894.42    443.93 o 
   7  11   2      849.92     1006.66    589.90 o 
   8  11   2     1176.40      899.05    488.71 o 
   9  11   2      978.29      401.72    697.07 o 
  10  11   2     1938.09     1807.47    551.37 o 
  11  11   2     1304.31      507.52    551.05 o 
  -9  12   2      230.25      366.60    457.42 o 
  -8  12   2    17838.85    18002.96    902.53 o 
  -7  12   2      666.94      908.59    462.18 o 
  -6  12   2    12257.96    15664.13    989.25 o 
  -5  12   2     1256.21     1577.05    435.43 o 
  -4  12   2     9561.70    12091.19    591.53 o 
  -3  12   2      503.76      716.78    345.59 o 
  -2  12   2    17151.04    20738.58   1269.56 o 
  -1  12   2       74.84     -191.66    282.65 o 
   0  12   2    23264.49    27690.35   1478.96 o 
   1  12   2       23.94      -85.57    267.94 o 
   2  12   2    15252.03    16185.38    625.54 o 
   3  12   2     2273.60     2382.41    495.05 o 
   4  12   2    13182.51    13685.89    774.43 o 
   5  12   2      227.65     -240.30    453.94 o 
   6  12   2    10215.06    12256.68    789.92 o 
   7  12   2       43.35     -600.76    419.45 o 
   8  12   2     6415.42     7369.20   1374.75 o 
   9  12   2      398.89      371.42    535.77 o 
  10  12   2     6780.99     7518.44    733.11 o 
  -8  13   2      551.28      371.98    496.29 o 
  -7  13   2    13424.72    14641.34    869.62 o 
  -6  13   2        2.63      207.41    458.46 o 
  -5  13   2    10120.85    11769.39   2200.97 o 
  -4  13   2      208.15      440.73    432.98 o 
  -3  13   2     9832.66    12506.31    602.23 o 
  -2  13   2      187.81      590.58    363.69 o 
  -1  13   2    21160.09    24376.08   1310.93 o 
   0  13   2        0.43     -424.08    342.98 o 
   1  13   2    15762.04    17515.67    874.00 o 
   2  13   2      179.06     -492.78    429.69 o 
   3  13   2    19436.29    21059.63    950.23 o 
   4  13   2      804.12      500.83    502.02 o 
   5  13   2    13189.10    14430.34    848.23 o 
   6  13   2      174.32     -159.04    469.61 o 
   7  13   2     5275.11     6079.40    664.62 o 
   8  13   2       54.50     -109.25    486.40 o 
   9  13   2     4115.65     4409.53    649.50 o 
  -7  14   2      614.46      590.54    514.85 o 
  -6  14   2     1227.45     1576.83    546.68 o 
  -5  14   2        8.23      264.66    478.88 o 
  -4  14   2     1238.83     1649.61    497.41 o 
  -3  14   2       14.03      208.34    389.19 o 
  -2  14   2     4117.53     4918.73    493.51 o 
  -1  14   2       43.65      775.48    448.03 o 
   0  14   2     2250.15     3554.99    442.63 o 
   1  14   2       32.07      202.35    468.79 o 
   2  14   2     1600.57     1244.72    519.41 o 
   3  14   2       18.53       43.58    488.00 o 
   4  14   2     4221.11     4551.07    583.81 o 
   5  14   2     2394.85     2172.04    571.38 o 
   6  14   2     1828.34     2368.82    594.26 o 
   7  14   2      958.99      896.51    567.95 o 
  -6  15   2      537.46      796.56    547.95 o 
  -5  15   2      896.02     1603.58    549.33 o 
  -4  15   2      403.99      355.51    525.13 o 
  -3  15   2      548.97     -210.42    604.88 o 
  -2  15   2       11.65      284.94    464.92 o 
  -1  15   2      692.68      546.07    487.47 o 
   0  15   2       56.49     -480.13    642.67 o 
   1  15   2      350.77      289.16    489.99 o 
   2  15   2      199.66      -90.67    553.74 o 
   3  15   2      908.77      888.93    529.34 o 
   4  15   2     1066.45     1168.75    524.83 o 
   5  15   2     2013.60     1930.18    561.92 o 
   6  15   2      661.58       46.34    523.77 o 
  -3  16   2       73.18      196.42    680.13 o 
  -2  16   2     8409.93     9798.34   1025.73 o 
  -1  16   2       60.37      211.73    715.31 o 
   0  16   2     4538.67     7291.51    981.76 o 
   1  16   2        4.78     -555.37    671.33 o 
   2  16   2     7616.34     8169.63    759.89 o 
   3  16   2      337.14      629.54    566.69 o 
   4  16   2    10089.32    11882.92    863.66 o 
  -4 -15   3      416.66      552.85    544.91 o 
  -3 -15   3      491.80     -115.04    530.56 o 
  -2 -15   3     1407.95     1251.95    556.80 o 
  -1 -15   3      523.08      547.45    556.93 o 
   0 -15   3      159.51      507.83    570.03 o 
   1 -15   3      974.29     1131.38    593.01 o 
   2 -15   3       32.97      158.18    553.60 o 
   3 -15   3      323.50      405.81    553.99 o 
   4 -15   3       30.17      171.61    559.59 o 
   5 -15   3      960.39     1466.38    702.44 o 
  -6 -14   3     1363.16     1466.86    694.79 o 
  -5 -14   3      129.67      509.10    527.91 o 
  -4 -14   3     2653.27     2697.07    586.64 o 
  -3 -14   3     1074.31      733.16    509.09 o 
  -2 -14   3     2459.18     2507.27    475.97 o 
  -1 -14   3     1269.59     2405.46    606.90 o 
   0 -14   3     5686.25     6923.26    744.87 o 
   1 -14   3        7.08      354.42    499.21 o 
   2 -14   3     2041.03     3597.17    654.92 o 
   3 -14   3      128.65       80.92    546.91 o 
   4 -14   3     2627.52     3311.18    638.97 o 
   5 -14   3      629.68      889.92    583.88 o 
   6 -14   3     2936.49     3858.30    692.59 o 
   7 -14   3      286.05      405.79    579.10 o 
  -7 -13   3    11157.35    11910.02    848.97 o 
  -6 -13   3        8.19     -402.03    496.58 o 
  -5 -13   3     6652.16     7631.21    729.33 o 
  -4 -13   3        8.65     -698.41    465.61 o 
  -3 -13   3     7008.65     7739.73    574.36 o 
  -2 -13   3      272.62      462.44    407.40 o 
  -1 -13   3    14413.60    16543.87    895.30 o 
   0 -13   3       45.85     -474.49    493.81 o 
   1 -13   3    13906.75    17274.79    964.18 o 
   2 -13   3      204.96      220.87    522.93 o 
   3 -13   3    11983.12    14083.58    862.99 o 
   4 -13   3      306.07      487.21    527.63 o 
   5 -13   3    12981.73    13979.68    897.54 o 
   6 -13   3      112.05      602.66    574.75 o 
   7 -13   3     8495.11     8991.11   1242.83 o 
   8 -13   3       44.43        2.90    396.60 o 
  -8 -12   3     7776.15     7846.15    715.72 o 
  -7 -12   3      350.10      307.40    506.25 o 
  -6 -12   3     6901.30     7734.64    676.87 o 
  -5 -12   3       45.91      -30.08    727.85 o 
  -4 -12   3     8147.83     8037.68    766.47 o 
  -3 -12   3      233.04     -264.88    333.12 o 
  -2 -12   3    14030.81    15987.85    691.97 o 
  -1 -12   3      496.15      441.83    376.36 o 
   0 -12   3    16691.24    18339.83    726.35 o 
   1 -12   3      474.02      836.10    488.00 o 
   2 -12   3    13837.37    18297.37   1624.26 o 
   3 -12   3       16.99      -43.95    505.18 o 
   4 -12   3    13646.47    18094.89   1335.01 o 
   5 -12   3        4.43       77.48    519.83 o 
   6 -12   3    11014.78    12480.82    649.33 o 
   7 -12   3       63.60      -62.23    356.71 o 
   8 -12   3     5522.50     6345.69    604.25 o 
   9 -12   3      108.61      -91.62    364.70 o 
  -9 -11   3     1227.10     1327.56    498.33 o 
  -8 -11   3     3291.79     3267.03    571.79 o 
  -7 -11   3      946.58      815.75    460.33 o 
  -6 -11   3     1396.22      910.83    495.14 o 
  -5 -11   3     3891.24     4020.21    517.38 o 
  -4 -11   3     1441.41     1306.13    368.75 o 
  -3 -11   3     1881.67     1920.30    386.37 o 
  -2 -11   3     1455.46     1053.94    375.88 o 
  -1 -11   3     1735.84     1229.64    378.63 o 
   0 -11   3      131.74      463.00    338.08 o 
   1 -11   3     2291.74     1848.96    385.82 o 
   2 -11   3        2.13     -210.15    444.39 o 
   3 -11   3     3784.26     3887.61    591.71 o 
   4 -11   3      444.11      796.72    350.76 o 
   5 -11   3     3489.25     3762.05    437.42 o 
   6 -11   3     2216.67     2153.16    412.07 o 
   7 -11   3     1478.37     1208.06    371.82 o 
   8 -11   3       55.87       13.64    353.40 o 
   9 -11   3     2110.01     2231.16    443.02 o 
  10 -11   3      189.08      160.06    370.20 o 
 -10 -10   3     1277.66     1201.05    539.39 o 
  -9 -10   3     3719.71     3844.03    609.08 o 
  -8 -10   3     2392.24     2429.56    493.20 o 
  -7 -10   3     1090.00      616.15    450.70 o 
  -6 -10   3     1599.17      863.83    563.19 o 
  -5 -10   3     2568.19     2625.89    381.61 o 
  -4 -10   3     4544.39     4308.04    434.59 o 
  -3 -10   3      735.51      792.10    354.24 o 
  -2 -10   3     1967.13     2155.74    370.21 o 
  -1 -10   3       11.88     -232.76    311.54 o 
   0 -10   3     4225.59     4812.27    525.25 o 
   1 -10   3     1278.54     1627.96    439.63 o 
   2 -10   3     2912.80     2635.72    489.71 o 
   3 -10   3        3.79     -125.53    273.40 o 
   4 -10   3     3844.30     4262.48    421.10 o 
   5 -10   3      971.99     1081.31    351.75 o 
   6 -10   3     4384.66     4870.26    455.40 o 
   7 -10   3     1346.12     1581.45    376.75 o 
   8 -10   3      527.74     1020.48    362.07 o 
   9 -10   3      241.49      235.91    334.71 o 
  10 -10   3      884.11      678.44    385.27 o 
  11 -10   3     1056.85     1002.04    400.37 o 
 -11  -9   3     3694.50     3995.07    600.01 o 
 -10  -9   3     1597.34     1406.59    480.46 o 
  -9  -9   3     7496.52     7655.81    910.42 o 
  -8  -9   3      230.30       91.03    436.95 o 
  -7  -9   3    12969.32    12921.35    750.83 o 
  -6  -9   3      212.64      171.53    347.24 o 
  -5  -9   3    14732.65    13615.60   1314.63 o 
  -4  -9   3     1946.06     2007.24    371.68 o 
  -3  -9   3    23257.75    24173.19   1840.02 o 
  -2  -9   3      228.41      697.02    307.53 o 
  -1  -9   3    16701.55    15581.72    591.68 o 
   0  -9   3       52.16       50.27    282.32 o 
   1  -9   3    13896.80    12850.75    531.14 o 
   2  -9   3      146.95      -44.09    215.61 o 
   3  -9   3    36206.59    36624.56   1425.01 o 
   4  -9   3        3.13      -80.11    264.17 o 
   5  -9   3    22563.98    20841.86   1851.86 o 
   6  -9   3     1123.96     1281.86    348.96 o 
   7  -9   3    11537.53    10662.43    585.01 o 
   8  -9   3        7.03     -141.86    255.71 o 
   9  -9   3     8475.58     8364.40    457.03 o 
  10  -9   3      158.96       -6.52    297.76 o 
  11  -9   3     9855.82     7877.95    760.86 o 
  12  -9   3      440.61      -13.18    323.12 o 
 -11  -8   3       30.50     -267.78    448.02 o 
 -10  -8   3     5721.95     5187.45    597.24 o 
  -9  -8   3     1272.81      667.78    441.38 o 
  -8  -8   3     9158.72     9294.60    663.35 o 
  -7  -8   3      138.95     -166.44    329.89 o 
  -6  -8   3    28681.44    26701.78    933.97 o 
  -5  -8   3      919.96      873.42    333.17 o 
  -4  -8   3    31908.73    30840.31    935.82 o 
  -3  -8   3      431.21      326.01    270.30 o 
  -2  -8   3    31220.32    28645.46   2625.21 o 
  -1  -8   3      380.64      294.21    256.92 o 
   0  -8   3     8917.33     7827.50    339.73 o 
   1  -8   3        0.12      -27.42    183.17 o 
   2  -8   3    37969.33    34452.42    986.26 o 
   3  -8   3      332.39      484.87    201.41 o 
   4  -8   3    58489.80    55322.18   1222.15 o 
   5  -8   3       91.20      128.35    220.17 o 
   6  -8   3    19301.91    16237.29   1620.69 o 
   7  -8   3        5.68      167.12    338.28 o 
   8  -8   3     6235.74     5677.54    452.73 o 
   9  -8   3       29.64     -207.49    336.30 o 
  10  -8   3    18056.13    15444.38   1553.43 o 
  11  -8   3      170.39       39.46    381.31 o 
  12  -8   3    10915.99    10429.47   1469.14 o 
 -12  -7   3     1332.64     2028.91    528.16 o 
 -11  -7   3     1364.78      505.47    445.04 o 
 -10  -7   3     3614.59     3527.63    548.53 o 
  -9  -7   3     2967.13     3071.28    473.66 o 
  -8  -7   3     1595.74     1707.47    519.38 o 
  -7  -7   3     1291.89      945.04    339.11 o 
  -6  -7   3     2409.60     2367.65    298.78 o 
  -5  -7   3     7421.56     7477.44    480.64 o 
  -4  -7   3     7388.25     7250.36    421.87 o 
  -3  -7   3    11864.56    11016.92    509.40 o 
  -2  -7   3     1069.06     1087.09    227.84 o 
  -1  -7   3     3856.46     3005.21    311.71 o 
   0  -7   3        7.00      -72.50    159.51 o 
   1  -7   3     4736.84     4358.23    246.37 o 
   2  -7   3      109.96      303.41    165.48 o 
   3  -7   3    15425.26    13895.20    387.13 o 
   4  -7   3       56.93       -7.64    236.94 o 
   5  -7   3    14624.06    12798.68    824.11 o 
   6  -7   3     8197.64     7345.84    932.69 o 
   7  -7   3     3299.76     2904.37    376.49 o 
   8  -7   3      252.51     -228.11    382.47 o 
   9  -7   3     3137.41     2693.42    614.68 o 
  10  -7   3     1132.07     1151.44    375.06 o 
  11  -7   3     4382.85     3720.01    577.16 o 
  12  -7   3     3380.20     3246.26    701.80 o 
  13  -7   3     2506.08     2417.50    477.78 o 
 -12  -6   3      709.47      927.12    481.25 o 
 -11  -6   3     5662.71     5605.72    596.96 o 
 -10  -6   3      785.09      754.08    438.82 o 
  -9  -6   3     1995.37     1822.71    433.47 o 
  -8  -6   3      200.51       68.66    280.61 o 
  -7  -6   3     1421.47     1507.42    339.55 o 
  -6  -6   3     6206.12     5996.21    433.37 o 
  -5  -6   3     4232.53     4768.10    376.46 o 
  -4  -6   3    10054.24    10260.75    457.03 o 
  -3  -6   3     2341.62     2348.45    304.75 o 
  -2  -6   3     1328.71     1194.78    248.38 o 
  -1  -6   3       30.35      131.04    146.36 o 
   0  -6   3     2825.89     3794.34    216.01 o 
   1  -6   3     5168.04     5616.95    240.92 o 
   2  -6   3     5880.98     6291.36    357.74 o 
   3  -6   3       39.98      236.04    156.88 o 
   4  -6   3     2019.27     1780.31    169.70 o 
   5  -6   3     7604.26     6424.63    521.28 o 
   6  -6   3     2691.54     2273.94    336.92 o 
   7  -6   3     2490.37     2517.02    347.74 o 
   8  -6   3     1101.58      911.00    321.45 o 
   9  -6   3      145.10     -144.75    347.90 o 
  10  -6   3      903.74      625.67    360.37 o 
  11  -6   3     1440.59     1203.42    394.79 o 
  12  -6   3       44.58       61.99    374.83 o 
  13  -6   3     3125.74     2673.76    487.42 o 
 -13  -5   3     4820.52     5390.28    624.25 o 
 -12  -5   3     2492.02     2888.66    535.57 o 
 -11  -5   3     7354.49     6403.37    839.09 o 
 -10  -5   3      601.12      364.99    341.10 o 
  -9  -5   3     7770.15     6967.54    426.17 o 
  -8  -5   3      669.04      585.11    291.25 o 
  -7  -5   3    11557.28     9757.25    504.71 o 
  -6  -5   3     2598.30     2467.15    325.39 o 
  -5  -5   3    38300.89    40191.84   1986.31 o 
  -4  -5   3     4760.69     5276.52    317.02 o 
  -3  -5   3    64385.15    66878.02   1391.42 o 
  -2  -5   3     1544.64     2080.88    268.01 o 
  -1  -5   3     7801.93     6905.82    437.81 o 
   0  -5   3      340.91      261.53    119.40 o 
   1  -5   3     9545.20     8719.96    554.31 o 
   2  -5   3      811.93      725.26    147.49 o 
   3  -5   3    78835.45    72587.65   2145.69 o 
   4  -5   3      160.36      112.70    213.05 o 
   5  -5   3    22383.50    20731.86    887.37 o 
   6  -5   3     2559.07     2277.61    372.31 o 
   7  -5   3    14778.83    13148.11   1044.01 o 
   8  -5   3     1126.45      671.07    317.25 o 
   9  -5   3    16746.44    15607.98   1530.65 o 
  10  -5   3      606.22      384.84    342.67 o 
  11  -5   3     8890.87     8680.04    558.76 o 
  12  -5   3     1318.28     1195.67    415.69 o 
  13  -5   3     4079.53     3880.05    517.84 o 
 -13  -4   3      217.29      605.92    469.46 o 
 -12  -4   3     6279.76     5928.77    600.35 o 
 -11  -4   3       82.56      388.33    333.67 o 
 -10  -4   3    14781.63    14688.94   1578.99 o 
  -9  -4   3     2988.53     2731.53    347.66 o 
  -8  -4   3     5922.14     5830.66    386.41 o 
  -7  -4   3      282.77      366.15    197.59 o 
  -6  -4   3    32538.19    33153.29   2371.52 o 
  -5  -4   3       97.87       36.58    142.22 o 
  -4  -4   3    98757.33    94997.01   4922.60 o 
  -3  -4   3       13.40       39.46     97.84 o 
  -2  -4   3    33927.21    34267.31   1324.76 o 
  -1  -4   3     1325.71     1558.10    209.49 o 
   0  -4   3    70966.30    68465.13   3410.35 o 
   1  -4   3       36.68       -8.38    201.13 o 
   2  -4   3    53264.11    50622.20   2758.72 o 
   3  -4   3     2371.40     2767.29    287.27 o 
   4  -4   3    76075.68    70518.83   7336.58 o 
   5  -4   3      700.19      577.70    243.88 o 
   6  -4   3    32691.15    31619.79   3335.83 o 
   7  -4   3      269.22      105.91    268.00 o 
   8  -4   3    20166.76    21006.81   1122.53 o 
   9  -4   3      562.91      228.45    311.58 o 
  10  -4   3    18264.89    18746.73   1890.71 o 
  11  -4   3      198.73       72.26    349.00 o 
  12  -4   3    11736.25    12904.30   1389.54 o 
  13  -4   3        1.26     -211.53    511.76 o 
  14  -4   3     5672.45     4847.64    679.83 o 
 -13  -3   3     1297.02     1265.32    490.58 o 
 -12  -3   3     4886.06     4003.50    546.10 o 
 -11  -3   3     3661.12     3795.24    536.22 o 
 -10  -3   3     2888.40     3230.50    356.16 o 
  -9  -3   3     5525.73     6450.62    349.37 o 
  -8  -3   3       78.03      -46.80    193.79 o 
  -7  -3   3     7555.51     7797.66    444.16 o 
  -6  -3   3     7291.29     7301.57    391.10 o 
  -5  -3   3    22657.59    25167.95   1269.21 o 
  -4  -3   3     5747.25     5463.69    474.06 o 
  -3  -3   3    25314.11    27727.92   1969.54 o 
  -2  -3   3      820.63      897.47    180.88 o 
  -1  -3   3     4101.78     4973.54    278.14 o 
   0  -3   3      195.83      375.13     97.13 o 
   1  -3   3     1583.70     2349.82    182.28 o 
   2  -3   3      320.18      265.89    136.16 o 
   3  -3   3    52235.53    57701.50   5087.06 o 
   4  -3   3      527.38       88.11    189.98 o 
   5  -3   3    37168.21    38519.29   3949.76 o 
   6  -3   3     9387.30     9650.17    790.88 o 
   7  -3   3     8118.33     9100.97    909.87 o 
   8  -3   3      164.54       31.10    264.20 o 
   9  -3   3     7591.30     8772.41    481.69 o 
  10  -3   3     2917.15     3412.37    393.40 o 
  11  -3   3     3949.70     4705.67    743.54 o 
  12  -3   3     2978.05     3631.32    448.54 o 
  13  -3   3     6345.17     6079.89    700.41 o 
  14  -3   3      776.27     1298.45    577.61 o 
 -13  -2   3     6915.77     6696.72    988.60 o 
 -12  -2   3      909.78      559.92    464.11 o 
 -11  -2   3     5911.30     5846.58    394.32 o 
 -10  -2   3     1699.57     1749.48    302.67 o 
  -9  -2   3     3932.20     4611.05    325.65 o 
  -8  -2   3       15.03     -129.53    204.65 o 
  -7  -2   3      918.83     1279.05    216.70 o 
  -6  -2   3     1230.40     1383.11    167.82 o 
  -5  -2   3     9869.99    11422.26    328.16 o 
  -4  -2   3      904.94      824.87    171.77 o 
  -3  -2   3     1003.69     1198.36    125.16 o 
  -2  -2   3      302.73      646.68     96.34 o 
  -1  -2   3     2881.38     3664.66    227.84 o 
   0  -2   3      519.27      673.75    169.57 o 
   1  -2   3     6733.20     5973.43    358.35 o 
   2  -2   3       11.26      262.83    104.69 o 
   3  -2   3     2374.34     2475.34    266.97 o 
   4  -2   3       76.72       70.18    115.74 o 
   5  -2   3     6466.93     6928.68    532.54 o 
   6  -2   3     2204.64     2489.88    189.78 o 
   7  -2   3      992.46     1045.34    187.19 o 
   8  -2   3        5.69      167.30    232.78 o 
   9  -2   3     5499.69     5618.23    485.53 o 
  10  -2   3      248.37       16.13    303.04 o 
  11  -2   3     2730.44     3357.14    411.69 o 
  12  -2   3        0.35      131.44    451.13 o 
  13  -2   3     1797.97     2534.27    582.92 o 
  14  -2   3       44.24     -238.20    545.44 o 
 -12  -1   3     6635.98     6908.54    506.87 o 
 -11  -1   3    11889.71    12865.69    490.80 o 
 -10  -1   3     2055.92     2417.93    366.48 o 
  -9  -1   3     8034.13     9378.34    505.05 o 
  -8  -1   3      162.65      145.92    209.54 o 
  -7  -1   3     6500.60     7226.18    308.31 o 
  -6  -1   3     7880.38     9170.03    578.06 o 
  -5  -1   3    34717.64    42538.71   1852.61 o 
  -4  -1   3     4032.88     3871.34    215.52 o 
  -3  -1   3    83093.49    97292.72   1649.35 o 
  -2  -1   3     1595.32     1640.66    121.94 o 
  -1  -1   3    28057.23    23538.50   1854.21 o 
   0  -1   3      170.93      514.71    109.88 o 
   1  -1   3    28827.72    24914.07   3112.13 o 
   2  -1   3     5512.04     4933.49    605.13 o 
   3  -1   3    63350.08    73393.34   5562.62 o 
   4  -1   3     2978.52     2764.09    225.81 o 
   5  -1   3    29728.40    38334.41   1934.35 o 
   6  -1   3      799.39      774.73    168.08 o 
   7  -1   3    20070.92    23322.58   1177.55 o 
   8  -1   3     5009.79     5311.76    291.56 o 
   9  -1   3    17288.40    18793.34   1130.50 o 
  10  -1   3     1759.94     1788.58    327.59 o 
  11  -1   3     2254.30     2896.31    487.31 o 
  12  -1   3     1677.40     1655.38    515.84 o 
  13  -1   3     4481.09     5093.34   1081.27 o 
  14  -1   3     1420.26     1593.58    581.45 o 
 -13   0   3       57.57     -286.64    598.04 o 
 -12   0   3    12005.54    15571.59    918.73 o 
 -11   0   3       14.91     -192.83    252.96 o 
 -10   0   3    27287.63    31224.32   1176.23 o 
  -9   0   3       38.87     -181.17    229.11 o 
  -8   0   3     7010.38     8268.94    361.74 o 
  -7   0   3      144.10       28.24    181.68 o 
  -6   0   3    40487.83    54900.39   3154.89 o 
  -5   0   3      295.02      258.81    144.32 o 
  -4   0   3    93344.82   114317.55   2772.37 o 
  -3   0   3       40.36      140.85     99.61 o 
  -2   0   3    54387.09    65712.91   3957.38 o 
  -1   0   3       46.52      -68.86     94.05 o 
   0   0   3   146556.94   147461.48   5002.07 o 
   1   0   3        1.63       10.59    105.55 o 
   2   0   3    33870.37    48951.01   2114.04 o 
   3   0   3      491.81      513.72    118.92 o 
   4   0   3    70162.93    96331.50   2122.09 o 
   5   0   3     1012.81     1000.53    150.32 o 
   6   0   3    37133.85    48121.50   1235.85 o 
   7   0   3      204.50      125.38    172.45 o 
   8   0   3    38987.23    49631.05    927.33 o 
   9   0   3        5.25      -76.84    214.95 o 
  10   0   3    19425.10    21658.89    617.19 o 
  11   0   3        1.49     -309.08    372.86 o 
  12   0   3     6619.98     7473.32    632.35 o 
  13   0   3       77.64     -198.39    467.32 o 
  14   0   3     8388.61     9558.29   2018.07 o 
 -13   1   3     5210.32     5842.45    603.22 o 
 -12   1   3     5744.50     6254.28    599.88 o 
 -11   1   3     7710.97     8915.08    509.32 o 
 -10   1   3     1067.24     1298.11    286.20 o 
  -9   1   3     4968.47     5952.27    336.32 o 
  -8   1   3      581.59      614.26    218.15 o 
  -7   1   3     9527.04    11354.28    593.92 o 
  -6   1   3     4902.06     5129.57    252.16 o 
  -5   1   3    23079.24    28140.56    502.78 o 
  -4   1   3     3859.79     4146.80    208.89 o 
  -3   1   3    69252.80    76655.44   1698.20 o 
  -2   1   3     3115.16     2890.52    176.82 o 
  -1   1   3    20314.96    19555.75   3089.51 o 
   0   1   3       43.22      107.26     90.74 o 
   1   1   3    23281.69    20513.97    381.37 o 
   2   1   3     2357.24     2813.29    187.88 o 
   3   1   3    29279.33    34447.92    975.38 o 
   4   1   3      395.30      364.27    110.79 o 
   5   1   3    36506.44    38907.19    778.76 o 
   6   1   3     1128.38     1434.13    170.57 o 
   7   1   3    30648.29    33634.15    489.22 o 
   8   1   3     1300.14     1570.12    210.93 o 
   9   1   3    15713.14    18233.85    467.51 o 
  10   1   3     1926.37     1805.85    410.09 o 
  11   1   3     3861.83     4150.08    512.68 o 
  12   1   3      708.09      891.91    462.32 o 
  13   1   3     6025.20     5537.56    592.68 o 
  14   1   3      911.02      837.64    528.92 o 
 -13   2   3     8102.02     9164.87    697.83 o 
 -12   2   3       49.28      274.07    335.67 o 
 -11   2   3     5916.70     6476.37    745.44 o 
 -10   2   3      240.82     -177.36    297.23 o 
  -9   2   3     2586.26     2677.64    282.27 o 
  -8   2   3      859.24     1176.49    265.90 o 
  -7   2   3     5617.83     5410.68    281.05 o 
  -6   2   3       12.42      -10.09    131.91 o 
  -5   2   3    12403.91    13077.03    586.09 o 
  -4   2   3       70.51      132.91    120.55 o 
  -3   2   3      148.46      291.38    109.15 o 
  -2   2   3       68.49       62.93    125.07 o 
  -1   2   3      479.67     1305.80    290.12 o 
   0   2   3     6365.58     4929.65    226.09 o 
   1   2   3      205.54      270.27     92.51 o 
   2   2   3      203.83      280.80    144.76 o 
   3   2   3     4640.63     4225.67    223.23 o 
   4   2   3      307.92      321.63     92.32 o 
   5   2   3      802.47     1062.38    134.17 o 
   6   2   3       65.76        1.55    131.14 o 
   7   2   3     7381.35     7484.89    274.49 o 
   8   2   3       52.29       48.84    180.27 o 
   9   2   3    12459.87    13037.69    512.24 o 
  10   2   3        4.36     -126.60    261.93 o 
  11   2   3     1306.02     1465.20    453.89 o 
  12   2   3      301.42      311.60    396.87 o 
  13   2   3      812.26      538.14    449.69 o 
  14   2   3      295.17     -170.76    488.74 o 
 -13   3   3     3445.99     3603.41    625.24 o 
 -12   3   3     4689.06     4708.25    534.63 o 
 -11   3   3    10853.00    10440.90   1038.60 o 
 -10   3   3       67.51      -22.79    266.27 o 
  -9   3   3     7462.43     7630.71    374.27 o 
  -8   3   3     2842.06     2693.25    264.91 o 
  -7   3   3     5204.22     5005.14    278.63 o 
  -6   3   3     7451.37     7511.93    445.42 o 
  -5   3   3    31130.27    28177.72    705.84 o 
  -4   3   3      109.96       72.23    129.38 o 
  -3   3   3    38749.70    33996.32   1803.51 o 
  -2   3   3      576.82      732.04    156.45 o 
  -1   3   3    37256.05    30649.58   2076.57 o 
   0   3   3       82.67       35.26     94.83 o 
   1   3   3    50839.07    42106.59   2666.43 o 
   2   3   3      297.72      348.55    148.91 o 
   3   3   3    15706.87    13714.93   1326.68 o 
   4   3   3      103.13      129.02    161.23 o 
   5   3   3     5298.45     5076.25    283.57 o 
   6   3   3       74.66       84.83    135.39 o 
   7   3   3    31164.17    30549.18    967.15 o 
   8   3   3     8845.96     8420.48    410.31 o 
   9   3   3    10645.12    11054.43    513.84 o 
  10   3   3     5806.60     6340.58    453.49 o 
  11   3   3     2671.43     2471.83    353.70 o 
  12   3   3     1556.84     1578.44    389.94 o 
  13   3   3     2043.46     2078.88    515.35 o 
  14   3   3     1266.29      697.39    480.84 o 
 -13   4   3      135.60      334.58    409.86 o 
 -12   4   3    10639.65    11611.88    721.73 o 
 -11   4   3      301.64      152.84    369.75 o 
 -10   4   3    17692.77    17610.56    766.56 o 
  -9   4   3      276.98      183.20    315.04 o 
  -8   4   3    21947.49    20751.37    737.73 o 
  -7   4   3       98.39     -113.78    172.67 o 
  -6   4   3    34045.81    30247.01   1151.82 o 
  -5   4   3      526.47      371.83    159.80 o 
  -4   4   3    32844.14    27045.75   1514.12 o 
  -3   4   3      299.30      379.80    137.31 o 
  -2   4   3    71139.64    58555.71   2719.60 o 
  -1   4   3        0.19      162.82    138.25 o 
   0   4   3   107130.61    87547.60   6918.45 o 
   1   4   3      308.57      167.09    142.18 o 
   2   4   3    39737.77    31355.07   2015.09 o 
   3   4   3      507.07      508.17    178.66 o 
   4   4   3    28722.42    25838.91   2134.50 o 
   5   4   3       26.63     -186.38    168.90 o 
   6   4   3    39750.22    36783.27   1711.83 o 
   7   4   3      174.98      332.53    217.07 o 
   8   4   3    42467.31    41206.55    820.88 o 
   9   4   3      144.79      243.47    276.11 o 
  10   4   3    16256.35    16209.31   1007.28 o 
  11   4   3       16.81     -210.42    304.68 o 
  12   4   3     5002.21     5251.85    466.32 o 
  13   4   3      102.74      325.48    439.61 o 
  14   4   3     7603.58     7428.69    690.93 o 
 -13   5   3     3401.73     2920.08    649.18 o 
 -12   5   3     3024.64     3107.93    498.20 o 
 -11   5   3     7256.43     6603.55    555.40 o 
 -10   5   3      465.55      123.71    361.19 o 
  -9   5   3     9927.93     9002.64    671.17 o 
  -8   5   3      985.94     1152.17    290.81 o 
  -7   5   3    20666.88    17244.33   1084.74 o 
  -6   5   3      184.00      331.57    207.48 o 
  -5   5   3    29860.74    25588.63   1199.60 o 
  -4   5   3     2401.97     2470.32    208.15 o 
  -3   5   3    25454.71    21385.33    901.83 o 
  -2   5   3      295.81      177.10    128.68 o 
  -1   5   3    36335.48    30913.46   1842.11 o 
   0   5   3       18.45       -5.81    113.96 o 
   1   5   3    38401.84    33419.48   1702.98 o 
   2   5   3     5081.62     4497.83    291.68 o 
   3   5   3    32911.82    29122.62   1589.35 o 
   4   5   3       60.28       24.31     97.96 o 
   5   5   3    17089.10    14841.38   1018.42 o 
   6   5   3       20.93       23.19    212.50 o 
   7   5   3    38824.90    37205.09    781.44 o 
   8   5   3     1579.10     1497.61    282.51 o 
   9   5   3    16327.58    15701.27    559.55 o 
  10   5   3     2085.74     2127.10    354.54 o 
  11   5   3     3780.91     3762.34    403.24 o 
  12   5   3       42.90     -281.36    325.41 o 
  13   5   3     5517.61     6259.41    873.94 o 
  14   5   3      801.10     1647.96    492.30 o 
 -13   6   3     4616.45     4808.13    604.45 o 
 -12   6   3      322.45      317.61    413.74 o 
 -11   6   3     3367.59     3577.15    481.03 o 
 -10   6   3      207.27      -21.07    345.93 o 
  -9   6   3     3530.30     3258.51    434.47 o 
  -8   6   3       10.72     -155.04    300.15 o 
  -7   6   3     6269.71     6368.50    406.46 o 
  -6   6   3      783.80      675.02    215.94 o 
  -5   6   3      624.94      414.75    176.24 o 
  -4   6   3     2304.19     1753.85    204.86 o 
  -3   6   3     1389.49     1442.70    188.48 o 
  -2   6   3     1690.71     1720.68    187.81 o 
  -1   6   3      284.15      536.70    148.68 o 
   0   6   3     2392.99     1995.53    175.96 o 
   2   6   3     3554.99     2899.49    197.62 o 
   3   6   3     3737.71     3456.35    202.06 o 
   4   6   3      757.20      644.54    143.58 o 
   5   6   3      110.88      451.19    216.29 o 
   6   6   3      626.26      307.56    235.62 o 
   7   6   3     3104.12     3369.82    320.27 o 
   8   6   3     1898.14     1386.03    293.99 o 
   9   6   3    13345.93    13812.17    555.00 o 
  10   6   3     1284.75     1546.51    330.60 o 
  11   6   3     2369.18     2367.04    384.43 o 
  12   6   3      117.85      156.70    333.17 o 
  13   6   3     1269.86     1277.15    542.53 o 
 -12   7   3     1402.31     1508.92    485.28 o 
 -11   7   3     3608.04     3613.51    537.25 o 
 -10   7   3      609.72      676.85    389.94 o 
  -9   7   3     8108.07     7894.67    769.70 o 
  -8   7   3     2930.39     2695.90    410.90 o 
  -7   7   3     6969.65     6359.99    504.22 o 
  -6   7   3     1370.42     1290.25    278.52 o 
  -5   7   3     6798.80     5786.08    715.81 o 
  -4   7   3       31.09      -18.75    175.61 o 
  -3   7   3     7054.96     6828.16    371.56 o 
  -2   7   3     2743.39     2716.86    218.62 o 
  -1   7   3    27439.83    25254.76   1381.64 o 
   0   7   3        1.06     -122.50    150.45 o 
   1   7   3    24720.84    22192.53   1188.60 o 
   2   7   3     5086.08     4938.69    255.98 o 
   3   7   3     6214.85     5499.55    261.50 o 
   4   7   3       46.57      -44.76    153.32 o 
   5   7   3     8407.20     8212.80    420.33 o 
   6   7   3      145.78      129.91    237.88 o 
   7   7   3    11315.66    11933.29    737.84 o 
   8   7   3     6858.35     6619.90    416.60 o 
   9   7   3     2948.61     2224.05    346.26 o 
  10   7   3     3442.12     3982.48    409.93 o 
  11   7   3     1331.65      913.31    437.38 o 
  12   7   3     2118.49     2884.25    545.62 o 
  13   7   3     1746.45     1533.34    605.86 o 
 -12   8   3     6788.28     5883.67    605.02 o 
 -11   8   3        6.15     -201.78    384.86 o 
 -10   8   3    10296.01     9436.89    713.84 o 
  -9   8   3      651.14      282.98    368.63 o 
  -8   8   3    27606.41    22871.00    869.73 o 
  -7   8   3      402.62      227.96    319.65 o 
  -6   8   3    30409.00    27605.69    740.06 o 
  -5   8   3      112.22      202.53    211.14 o 
  -4   8   3    12402.08    11418.19   1168.90 o 
  -3   8   3      357.37      463.18    189.98 o 
  -2   8   3    28341.50    25029.87   1718.41 o 
  -1   8   3      500.29      511.53    193.75 o 
   0   8   3    69931.39    65107.25   2756.70 o 
   1   8   3      377.10      243.54    184.65 o 
   2   8   3    26507.30    25254.84    558.32 o 
   3   8   3      856.19      676.90    189.14 o 
   4   8   3    16834.27    16096.67    554.27 o 
   5   8   3      512.36      554.52    281.48 o 
   6   8   3    22219.27    22731.67    675.39 o 
   7   8   3     1364.40     1392.32    314.31 o 
   8   8   3    20974.67    20109.71    647.59 o 
   9   8   3      557.31      553.77    301.05 o 
  10   8   3    12517.41    11817.32    556.36 o 
  11   8   3      126.17      -35.95    465.28 o 
  12   8   3     6358.36     6415.05    695.00 o 
 -11   9   3     4527.89     4293.70    625.57 o 
 -10   9   3      347.99      353.34    431.51 o 
  -9   9   3     5454.71     4745.83    528.35 o 
  -8   9   3     1220.07     1197.29    390.16 o 
  -7   9   3    24749.09    25777.33    952.38 o 
  -6   9   3       54.17      -87.87    331.66 o 
  -5   9   3    17941.59    17559.64    996.68 o 
  -4   9   3      308.20      194.13    228.60 o 
  -3   9   3    12989.39    12437.42    934.90 o 
  -2   9   3     2843.31     2898.34    274.90 o 
  -1   9   3    41918.66    39720.97   2866.62 o 
   0   9   3        3.07     -256.86    194.40 o 
   1   9   3    38253.30    35716.49   1830.68 o 
   2   9   3     4761.35     4415.44    295.75 o 
   3   9   3    33017.08    31025.36   1673.34 o 
   4   9   3        7.26     -113.90    281.00 o 
   5   9   3    10442.97    10944.25    515.98 o 
   6   9   3      511.28      582.66    310.25 o 
   7   9   3    21044.54    22468.88    813.16 o 
   8   9   3     1470.89     1383.90    331.69 o 
   9   9   3    11118.38    11158.12   1607.49 o 
  10   9   3      331.35      -76.76    444.94 o 
  11   9   3     5990.19     6246.03    681.30 o 
  12   9   3       75.75     -558.67    513.45 o 
 -11  10   3     2023.44     1613.26    474.99 o 
 -10  10   3     1543.44     1308.46    448.03 o 
  -9  10   3     4943.89     4886.50    587.53 o 
  -8  10   3      223.99       79.56    408.73 o 
  -7  10   3      626.46      929.50    425.36 o 
  -6  10   3     1478.22     1104.70    405.02 o 
  -5  10   3       56.66      -50.43    319.63 o 
  -4  10   3     1192.11     1174.02    384.40 o 
  -3  10   3     1176.59     1327.57    270.53 o 
  -2  10   3     3368.49     3005.69    280.78 o 
  -1  10   3     1365.22     1916.31    281.37 o 
   0  10   3     5047.70     5013.60    337.84 o 
   1  10   3     2595.25     2719.51    323.22 o 
   2  10   3     7499.69     7160.26    367.64 o 
   3  10   3     2663.56     3331.03    391.11 o 
   4  10   3       77.37      -25.99    304.69 o 
   5  10   3       81.60      185.57    305.22 o 
   6  10   3     1127.37     1157.17    335.64 o 
   7  10   3     1866.03     1504.71    453.37 o 
   8  10   3     1044.55     1168.47    472.86 o 
   9  10   3     6044.11     6582.90    652.00 o 
  10  10   3     3085.77     2959.98    592.69 o 
  11  10   3     1609.08     1240.48    534.19 o 
 -10  11   3     1829.85     2026.18    496.95 o 
  -9  11   3     2360.71     2898.86    528.20 o 
  -8  11   3     1707.53     1932.11    483.10 o 
  -7  11   3     7251.63     8481.07    658.27 o 
  -6  11   3      178.81      372.67    416.28 o 
  -5  11   3     2303.66     2884.63    468.56 o 
  -4  11   3       76.57      257.77    301.59 o 
  -3  11   3     4385.45     4377.71    358.25 o 
  -2  11   3     3327.58     3892.59    347.98 o 
  -1  11   3     2892.46     3260.19    326.10 o 
   0  11   3       86.63      -37.96    256.88 o 
   1  11   3     3240.95     3575.69    336.03 o 
   2  11   3     2582.71     2592.02    300.05 o 
   3  11   3     4076.01     4014.68    418.55 o 
   4  11   3       25.63      221.53    307.43 o 
   5  11   3     3445.34     3665.93    418.51 o 
   6  11   3      680.26       56.86    414.02 o 
   7  11   3     1515.15      993.72    482.40 o 
   8  11   3     1109.31      471.98    508.49 o 
   9  11   3      977.42      789.86    501.36 o 
  10  11   3     3218.98     3734.62    595.67 o 
  11  11   3     1349.18     1434.89    589.60 o 
  -9  12   3      585.50      586.53    494.52 o 
  -8  12   3    15561.96    18626.63    943.04 o 
  -7  12   3      920.21     1533.52    507.41 o 
  -6  12   3    14667.55    17240.64   1580.94 o 
  -5  12   3     1348.81     1192.26    449.41 o 
  -4  12   3     7034.96     8261.13   1445.60 o 
  -3  12   3      165.83       -3.01    317.79 o 
  -2  12   3    21146.30    23884.92   1850.62 o 
  -1  12   3      182.12      260.38    287.02 o 
   0  12   3    25762.84    28857.01   1246.57 o 
   1  12   3       13.68     -174.00    269.74 o 
   2  12   3    17909.24    19501.53    942.26 o 
   3  12   3       44.03      126.02    353.49 o 
   4  12   3    10275.11    10231.06    670.30 o 
   5  12   3      551.86      530.93    446.99 o 
   6  12   3    12184.09    14086.64    828.76 o 
   7  12   3      234.50      416.23    496.16 o 
   8  12   3     6732.39     8591.26    750.28 o 
   9  12   3      652.63      130.58    493.40 o 
  10  12   3     7233.83     6906.75    721.51 o 
  -8  13   3      378.94      441.06    485.73 o 
  -7  13   3    13575.09    14463.58   1017.91 o 
  -6  13   3       70.85      -38.42    433.83 o 
  -5  13   3     7348.40     7808.39   1015.14 o 
  -4  13   3      184.19     -304.14    432.70 o 
  -3  13   3    13667.45    15086.78   1037.46 o 
  -2  13   3     2518.24     2935.05    425.24 o 
  -1  13   3    19791.82    23623.04   1000.48 o 
   0  13   3        7.08     -325.58    284.88 o 
   1  13   3    20016.20    21522.91    834.67 o 
   2  13   3      172.17      306.03    421.36 o 
   3  13   3    10025.06    10676.06    718.61 o 
   4  13   3     1451.33     1747.59    527.35 o 
   5  13   3    13813.98    15194.77    857.30 o 
   6  13   3       65.76     -118.18    492.03 o 
   7  13   3     8491.12    10765.25   1501.30 o 
   8  13   3      250.53      156.75    525.13 o 
   9  13   3     5467.26     6118.97    728.54 o 
  -7  14   3      387.56      955.78    523.24 o 
  -6  14   3     1074.01     1395.56    553.25 o 
  -5  14   3       20.92      206.08    446.18 o 
  -4  14   3     1398.41     1245.07    515.23 o 
  -3  14   3        7.74     -124.87    455.32 o 
  -2  14   3     2513.40     3200.98    552.63 o 
  -1  14   3       54.80       34.65    314.63 o 
   0  14   3     3716.94     4454.51    450.73 o 
   1  14   3       99.31       54.96    450.41 o 
   2  14   3     3518.34     3604.45    584.20 o 
   3  14   3       98.64      250.18    485.40 o 
   4  14   3     2049.56     2358.41    539.47 o 
   5  14   3      788.40      674.53    494.75 o 
   6  14   3     1598.29     1788.96    538.61 o 
   7  14   3     1415.01     2139.14    597.91 o 
   8  14   3     1532.64     1496.76    593.81 o 
  -6  15   3      118.48     -190.85    481.24 o 
  -5  15   3      762.96     1512.28    557.95 o 
  -4  15   3      381.34      561.98    636.48 o 
  -3  15   3      508.36     1202.78    523.62 o 
  -2  15   3       88.74      170.38    480.31 o 
  -1  15   3     1242.41     1955.69    729.97 o 
   0  15   3       43.35     -311.28    481.08 o 
   1  15   3     1182.92     1448.26    557.49 o 
   2  15   3      284.54      513.02    502.67 o 
   3  15   3      456.17      528.60    516.07 o 
   4  15   3      675.45      728.79    520.89 o 
   5  15   3      775.09     1009.36    562.00 o 
   6  15   3     1663.59     1440.83    535.44 o 
  -3  16   3       24.40     -186.97    645.93 o 
  -2  16   3     8531.72     9799.65   1022.47 o 
   1  16   3       22.64     -134.50    502.08 o 
   2  16   3     8676.10     9945.51   1011.89 o 
   3  16   3      118.31      322.98    529.97 o 
   4  16   3     6903.79     7969.27    774.04 o 
  -3 -15   4      189.67      -69.22    543.30 o 
  -2 -15   4     1639.01     1967.13    631.96 o 
  -1 -15   4      479.23      881.94    600.61 o 
   0 -15   4      279.84      284.93    597.07 o 
   1 -15   4      840.05     1124.62    613.25 o 
   2 -15   4      208.56      256.77    573.27 o 
   3 -15   4      538.94      128.54    582.09 o 
   4 -15   4        5.20      630.09    606.67 o 
  -5 -14   4       31.49     -164.67    484.30 o 
  -4 -14   4     2084.25     1852.49    570.81 o 
  -3 -14   4      888.59      616.91    443.43 o 
  -2 -14   4     2772.39     3415.00    497.74 o 
  -1 -14   4     1586.91     2064.73    626.37 o 
   0 -14   4     3547.31     4848.32    714.40 o 
   1 -14   4      281.02     1106.18    603.18 o 
   2 -14   4     2518.04     3112.72    645.43 o 
   3 -14   4       73.93      226.91    582.41 o 
   4 -14   4     2056.57     2612.39    660.79 o 
   5 -14   4       48.97      836.03    604.60 o 
   6 -14   4     4327.79     4939.41    726.20 o 
  -7 -13   4     8352.44     9372.79    797.14 o 
  -6 -13   4       34.93     -636.01    493.57 o 
  -5 -13   4     5455.87     5310.38   1012.05 o 
  -4 -13   4        7.65     -109.05    468.81 o 
  -3 -13   4     7423.34     9078.40    608.20 o 
  -2 -13   4      575.07      614.45    421.06 o 
  -1 -13   4    13919.13    15640.96    732.76 o 
   0 -13   4       74.45      436.09    519.70 o 
   1 -13   4    14436.12    15708.13    938.07 o 
   2 -13   4      130.34      466.43    607.98 o 
   3 -13   4     7688.45    10351.50    841.89 o 
   4 -13   4        3.39      176.52    579.48 o 
   5 -13   4    11924.02    11884.98   1179.48 o 
   6 -13   4      295.02      237.66    517.57 o 
   7 -13   4     8284.16     9796.25    893.65 o 
   8 -13   4       13.22     -585.94    542.23 o 
  -8 -12   4     7649.22     8470.01    759.65 o 
  -7 -12   4      151.55     -504.21    481.32 o 
  -6 -12   4     8155.15     7609.24    669.67 o 
  -5 -12   4       16.10     -332.29    462.82 o 
  -4 -12   4     5417.18     5787.56    526.45 o 
  -3 -12   4      244.37       79.00    458.77 o 
  -2 -12   4    12240.88    13441.68   1052.06 o 
  -1 -12   4      117.15       71.32    362.76 o 
   0 -12   4    14753.99    17492.22   1273.61 o 
   1 -12   4       92.31      119.21    462.84 o 
   2 -12   4    17535.62    19173.24   2173.12 o 
   3 -12   4        0.19      127.11    497.41 o 
   4 -12   4    11570.50    12660.88   1123.12 o 
   5 -12   4        8.99      -47.14    484.69 o 
   6 -12   4     9842.06     8917.98    768.55 o 
   7 -12   4      139.64      815.42    369.43 o 
   8 -12   4     6901.42     6654.92    841.82 o 
   9 -12   4      177.59      394.01    387.95 o 
  -9 -11   4      612.60      454.82    516.92 o 
  -8 -11   4     3440.86     3611.83    577.59 o 
  -7 -11   4     2475.90     1841.03    514.28 o 
  -6 -11   4      889.23      962.50    506.54 o 
  -5 -11   4      965.24      734.96    400.46 o 
  -4 -11   4      559.70     1013.72    380.29 o 
  -3 -11   4     1329.76     1328.52    399.50 o 
  -2 -11   4     2644.11     2697.20    419.24 o 
  -1 -11   4     1427.91     1158.88    368.11 o 
   0 -11   4      331.76      -14.09    358.27 o 
   1 -11   4     2267.99     2290.95    522.32 o 
   2 -11   4       94.45      -68.16    471.16 o 
   3 -11   4     2014.39     2394.19    645.44 o 
   4 -11   4      297.73      293.83    474.34 o 
   5 -11   4     5596.46     5528.11    495.79 o 
   6 -11   4      407.25      608.70    359.09 o 
   7 -11   4     1470.92     1387.01    400.38 o 
   8 -11   4      496.83      412.79    376.03 o 
   9 -11   4     1833.33     1844.22    410.75 o 
  10 -11   4      580.69      410.94    386.71 o 
 -10 -10   4      414.14      380.07    480.15 o 
  -9 -10   4     4612.87     4318.31    603.10 o 
  -8 -10   4     1342.02     1684.58    485.60 o 
  -7 -10   4     3325.70     2790.40    544.35 o 
  -6 -10   4     3590.66     4484.80    463.22 o 
  -5 -10   4       78.55       28.37    325.05 o 
  -4 -10   4     2909.27     2940.37    415.85 o 
  -3 -10   4     1868.44     2325.78    399.94 o 
  -2 -10   4     2068.14     2283.75    518.53 o 
  -1 -10   4     2155.99     2147.56    375.86 o 
   0 -10   4     6039.81     6429.91    476.85 o 
   1 -10   4       32.36       56.17    306.02 o 
   2 -10   4     1272.24     1305.16    532.72 o 
   3 -10   4        1.17     -249.52    453.92 o 
   4 -10   4     3310.56     3817.38    414.08 o 
   5 -10   4     1065.66     1183.76    356.76 o 
   6 -10   4     6298.02     6477.35    629.52 o 
   7 -10   4      188.12      350.03    322.83 o 
   8 -10   4      618.26      483.62    345.54 o 
   9 -10   4       95.88      522.52    363.39 o 
  10 -10   4      344.91      162.03    365.84 o 
  11 -10   4     1388.45     1359.69    416.73 o 
 -10  -9   4      288.33      576.40    494.78 o 
  -9  -9   4     7648.05     7477.83    724.27 o 
  -8  -9   4      674.45      225.94    427.00 o 
  -7  -9   4    13420.69    12378.22    744.44 o 
  -6  -9   4       19.07      121.81    355.36 o 
  -5  -9   4    10449.38    10872.83    575.07 o 
  -4  -9   4     1084.26      757.05    355.10 o 
  -3  -9   4    17719.48    17291.02   2127.64 o 
  -2  -9   4      943.17      723.81    349.09 o 
  -1  -9   4    21747.44    20796.08   1276.31 o 
   0  -9   4      185.98      224.67    294.51 o 
   1  -9   4    19159.01    18468.49    715.75 o 
   2  -9   4        4.32     -176.29    211.42 o 
   3  -9   4    23507.39    23084.00   1786.49 o 
   4  -9   4      654.26      698.02    308.95 o 
   5  -9   4    28052.76    25109.69   2965.31 o 
   6  -9   4      540.57      148.63    250.46 o 
   7  -9   4     8436.06     7909.34    824.94 o 
   8  -9   4        5.59     -314.58    331.01 o 
   9  -9   4     7680.56     6510.87    912.82 o 
  10  -9   4       10.40     -105.75    367.95 o 
  11  -9   4     6852.31     5753.53    648.73 o 
 -11  -8   4      499.90      570.97    495.17 o 
 -10  -8   4     5131.10     4676.94    608.22 o 
  -9  -8   4     1507.88     1110.11    482.20 o 
  -8  -8   4    16562.50    15228.52   2588.27 o 
  -7  -8   4     1267.45     1062.54    455.90 o 
  -6  -8   4    19953.84    16704.88    617.61 o 
  -5  -8   4      172.01     -122.26    267.92 o 
  -4  -8   4    17160.74    17386.73   1016.01 o 
  -3  -8   4      126.62     -252.38    284.63 o 
  -2  -8   4    23186.76    20522.15   1623.75 o 
  -1  -8   4      127.21       -6.12    214.46 o 
   0  -8   4    29363.40    25872.71   1069.37 o 
   1  -8   4      687.50      534.45    204.91 o 
   2  -8   4    29463.63    26655.46    705.28 o 
   3  -8   4       20.03     -146.86    247.62 o 
   4  -8   4    51328.99    44231.29    818.90 o 
   5  -8   4      207.92       80.56    270.50 o 
   6  -8   4    13395.17    12299.96    807.83 o 
   7  -8   4        9.67      -33.60    314.65 o 
   8  -8   4     9925.81     8898.08   1030.16 o 
   9  -8   4       38.98     -290.25    326.79 o 
  10  -8   4    18475.29    16211.14   1938.64 o 
  11  -8   4       13.34      -10.52    386.28 o 
  12  -8   4     8589.23     6856.17    591.75 o 
 -12  -7   4     1438.89     1161.49    507.23 o 
 -11  -7   4      404.18     1090.17    489.29 o 
 -10  -7   4     3611.46     3595.52    530.82 o 
  -9  -7   4     1867.27     1772.39    458.30 o 
  -8  -7   4     2956.50     2344.96    461.50 o 
  -7  -7   4     3513.52     3306.59    417.52 o 
  -6  -7   4     2369.34     2299.17    405.70 o 
  -5  -7   4     7273.24     6934.32    471.91 o 
  -4  -7   4     1907.17     1968.92    344.86 o 
  -3  -7   4     7187.75     7097.83    434.33 o 
  -2  -7   4     1941.06     1777.67    300.74 o 
  -1  -7   4     3582.61     3310.44    329.22 o 
   0  -7   4      463.65      364.68    171.33 o 
   1  -7   4     5004.48     4308.75    214.75 o 
   2  -7   4        4.75       49.48    161.93 o 
   3  -7   4    14896.43    12872.79    432.69 o 
   4  -7   4     1364.61     1338.71    279.57 o 
   5  -7   4     7162.96     6987.00    438.73 o 
   6  -7   4     4107.86     3778.00    392.16 o 
   7  -7   4     3586.03     3447.29    452.19 o 
   8  -7   4       96.95       15.61    326.28 o 
   9  -7   4     3266.98     2686.81    418.48 o 
  10  -7   4      523.08      580.82    375.22 o 
  11  -7   4     7632.97     6580.89    520.41 o 
  12  -7   4     4210.96     4244.62    680.54 o 
 -12  -6   4      474.17      318.86    463.09 o 
 -11  -6   4     4050.37     3516.92    519.49 o 
 -10  -6   4      738.60      623.34    352.73 o 
  -9  -6   4     4537.22     4697.90    661.45 o 
  -8  -6   4     1202.48     1159.16    387.57 o 
  -7  -6   4     2032.87     2133.78    394.24 o 
  -6  -6   4     3766.93     4230.98    426.88 o 
  -5  -6   4     3967.13     3769.93    370.12 o 
  -4  -6   4     1832.22     2170.78    327.84 o 
  -3  -6   4     1100.51     1832.96    291.30 o 
  -2  -6   4      131.48      225.07    227.15 o 
  -1  -6   4      790.00      780.80    248.75 o 
   0  -6   4     3622.89     4085.17    332.35 o 
   1  -6   4      403.12      983.33    166.47 o 
   2  -6   4      126.00     -120.11    153.33 o 
   3  -6   4        1.16      -18.60    151.32 o 
   4  -6   4    11411.20    11087.82   1091.04 o 
   5  -6   4     1865.33     1632.33    299.45 o 
   6  -6   4      626.01      452.56    274.53 o 
   7  -6   4      840.47      993.06    332.81 o 
   8  -6   4     1318.23     1191.97    354.15 o 
   9  -6   4      239.16      115.57    330.78 o 
  10  -6   4      700.58      534.27    370.40 o 
  11  -6   4     1437.72     1328.81    418.96 o 
  12  -6   4       40.59     -111.42    383.88 o 
  13  -6   4     4769.47     4891.32    970.32 o 
 -12  -5   4     1218.62     1538.05    492.56 o 
 -11  -5   4     4926.17     5132.01    487.54 o 
 -10  -5   4      875.73      316.53    426.06 o 
  -9  -5   4     9907.24     9104.83    469.36 o 
  -8  -5   4      803.45      741.53    313.21 o 
  -7  -5   4    11664.72    10814.57    521.59 o 
  -6  -5   4     1119.27     1108.61    329.34 o 
  -5  -5   4    30331.46    29967.78   1833.22 o 
  -4  -5   4     1793.12     1395.46    284.48 o 
  -3  -5   4    38964.87    35010.86   1737.41 o 
  -2  -5   4     1421.47     1597.32    256.68 o 
  -1  -5   4    17387.08    17601.76    512.58 o 
   0  -5   4       26.45       73.93    224.59 o 
   1  -5   4    15343.24    14811.81    330.96 o 
   2  -5   4     1572.04     1675.05    182.03 o 
   3  -5   4    63963.95    64806.84   3656.34 o 
   4  -5   4     2646.81     2969.20    320.22 o 
   5  -5   4    29307.65    27655.66   3007.47 o 
   6  -5   4     2546.59     1896.99    400.63 o 
   7  -5   4    12219.28    11685.64   1222.81 o 
   8  -5   4       99.72      155.86    287.89 o 
   9  -5   4    13028.76    12987.06    619.24 o 
  10  -5   4      821.85      571.69    368.35 o 
  11  -5   4    11353.72    10718.40    976.08 o 
  12  -5   4     2897.32     2670.85    558.27 o 
  13  -5   4     3771.72     3868.90    741.37 o 
 -13  -4   4      287.03      161.16    477.63 o 
 -12  -4   4     4190.56     4174.64    474.70 o 
 -11  -4   4      238.27      178.18    438.71 o 
 -10  -4   4     7769.60     7725.56    452.72 o 
  -9  -4   4       86.75     -172.95    281.42 o 
  -8  -4   4    26957.75    24669.41    623.82 o 
  -7  -4   4        7.92       62.60    260.75 o 
  -6  -4   4    20900.72    20240.20    438.53 o 
  -5  -4   4      575.06      564.94    160.97 o 
  -4  -4   4    59611.40    53775.16   1485.40 o 
  -3  -4   4     4799.48     4949.67    453.79 o 
  -2  -4   4    53674.77    55737.14   2086.19 o 
  -1  -4   4        7.83       43.89    194.65 o 
   0  -4   4    20871.85    19249.89    773.83 o 
   1  -4   4      840.77      916.84    138.76 o 
   2  -4   4    44330.12    42528.96   1278.86 o 
   3  -4   4       31.85        3.37    127.43 o 
   4  -4   4   111920.69   110178.91   4742.23 o 
   5  -4   4       57.70      -69.23    269.67 o 
   6  -4   4    26546.09    27247.21   3310.09 o 
   7  -4   4     1400.93     1332.31    297.05 o 
   8  -4   4    14898.05    15281.25   1042.03 o 
   9  -4   4      274.33      395.42    319.84 o 
  10  -4   4    19076.97    19631.36   1761.13 o 
  11  -4   4      163.25      -81.74    347.59 o 
  12  -4   4    12422.55    12416.92    648.07 o 
  13  -4   4      136.96      193.30    537.05 o 
  14  -4   4     5286.33     4487.03    677.40 o 
 -13  -3   4      729.68     1500.65    714.00 o 
 -12  -3   4     3782.04     3392.52    554.69 o 
 -11  -3   4     1823.65     1607.05    341.39 o 
 -10  -3   4     1079.60     1462.74    325.34 o 
  -9  -3   4     8464.79     8565.09    435.19 o 
  -8  -3   4     1591.43     1899.26    251.48 o 
  -7  -3   4     6487.50     6911.50    304.12 o 
  -6  -3   4     4343.10     4327.62    243.68 o 
  -5  -3   4    10634.44    11469.26    582.63 o 
  -4  -3   4     5256.39     5602.89    218.48 o 
  -3  -3   4    36378.72    39266.96   2297.74 o 
  -2  -3   4      101.17      103.77    186.24 o 
  -1  -3   4     5201.80     5866.38    467.27 o 
   0  -3   4       92.72      110.21     96.36 o 
   1  -3   4     4771.06     6038.36    500.79 o 
   2  -3   4      254.10      542.07    123.32 o 
   3  -3   4    29049.32    32330.63   2036.99 o 
   4  -3   4      804.06      599.03    115.66 o 
   5  -3   4    24764.88    27285.69   1656.18 o 
   6  -3   4     8493.75    10056.41    919.68 o 
   7  -3   4    11449.99    11624.05   1076.56 o 
   8  -3   4      321.15      144.04    263.06 o 
   9  -3   4     5423.98     5609.49    544.33 o 
  10  -3   4      270.86      225.11    336.58 o 
  11  -3   4     8642.21    10542.67   1246.45 o 
  12  -3   4     2717.97     2651.53    553.50 o 
  13  -3   4     6369.11     6503.23    687.11 o 
  14  -3   4     1743.22     1287.60    659.28 o 
 -12  -2   4     1104.66     1151.79    714.66 o 
 -11  -2   4     5500.19     5808.89    421.37 o 
 -10  -2   4      100.47       70.72    238.80 o 
  -9  -2   4      985.84     1186.06    253.21 o 
  -8  -2   4      311.37      380.66    212.49 o 
  -7  -2   4     5073.40     5295.30    414.71 o 
  -6  -2   4     3846.19     4350.03    283.59 o 
  -5  -2   4    11537.19    10952.58    289.00 o 
  -4  -2   4     3189.87     3113.45    180.91 o 
  -3  -2   4     7908.70     9069.16    531.74 o 
  -2  -2   4       14.09      173.12    104.52 o 
  -1  -2   4     9544.38    12748.99    461.00 o 
   0  -2   4     5834.88     5045.81    266.77 o 
   1  -2   4     8537.74     9744.61    610.55 o 
   2  -2   4      138.06      777.40    151.35 o 
   3  -2   4       44.63      145.96    123.87 o 
   4  -2   4      326.92      379.86    131.32 o 
   5  -2   4     5055.02     5595.51    494.79 o 
   6  -2   4       89.79       86.93    167.09 o 
   7  -2   4     3034.82     2773.81    286.91 o 
   8  -2   4     2072.88     2542.81    342.76 o 
   9  -2   4      462.19      427.54    287.70 o 
  10  -2   4      731.43      984.84    321.65 o 
  11  -2   4     5081.95     6033.09    812.64 o 
  12  -2   4      160.38      234.46    469.55 o 
  13  -2   4     2760.85     3547.66    602.72 o 
  14  -2   4       61.33      785.41    557.98 o 
 -12  -1   4     2852.72     2744.20    710.10 o 
 -11  -1   4     8411.50    10173.57    569.12 o 
 -10  -1   4      914.05      928.12    278.35 o 
  -9  -1   4     7157.56     9031.16    552.17 o 
  -8  -1   4       78.82       78.07    224.10 o 
  -7  -1   4     9283.50    10315.59    356.59 o 
  -6  -1   4     4951.02     5438.80    305.09 o 
  -5  -1   4    32322.49    38080.87   1121.22 o 
  -4  -1   4     3365.42     3490.77    219.46 o 
  -3  -1   4    66308.81    74444.60   2465.22 o 
  -2  -1   4       11.63      196.96    106.70 o 
  -1  -1   4    34339.98    28474.87   1433.06 o 
   0  -1   4       87.40      189.55    129.66 o 
   1  -1   4    33281.15    30075.20   4408.54 o 
   3  -1   4    81648.09    94292.23   3686.52 o 
   4  -1   4     1614.27     1579.56    159.57 o 
   5  -1   4    25276.65    29982.99   1507.27 o 
   6  -1   4     2272.89     2566.57    209.23 o 
   7  -1   4    13257.97    15540.42   1018.78 o 
   8  -1   4     3735.76     4610.08    380.04 o 
   9  -1   4    10344.96    12928.92    652.59 o 
  10  -1   4     1813.47     1417.82    403.13 o 
  11  -1   4     8257.33     9849.24   1438.76 o 
  12  -1   4     2023.02     2101.55    507.73 o 
  13  -1   4     4838.05     5453.96    631.20 o 
  14  -1   4     1547.18     1192.04    576.37 o 
 -13   0   4        8.15     -296.42    591.20 o 
 -12   0   4     6577.66     8435.28    617.54 o 
 -11   0   4       15.97      -99.53    261.10 o 
 -10   0   4    18123.06    20118.11   1231.47 o 
  -9   0   4       12.36     -227.42    233.68 o 
  -8   0   4    14535.78    16290.31    895.68 o 
  -7   0   4      319.62      244.54    167.75 o 
  -6   0   4    32721.48    40834.73   1056.34 o 
  -5   0   4       36.19      -58.04    136.68 o 
  -4   0   4   131647.56   167107.91   8341.51 o 
  -3   0   4        9.57       29.00    103.68 o 
  -2   0   4    51097.51    63882.09   5228.19 o 
  -1   0   4        8.28       59.61    108.41 o 
   1   0   4        4.58       25.02    136.77 o 
   2   0   4    73587.76   104550.17   2061.76 o 
   3   0   4       40.75      147.33    202.36 o 
   4   0   4    77394.62    97063.41   3920.33 o 
   5   0   4      459.42      308.44    154.17 o 
   6   0   4    53759.00    67881.60   3346.88 o 
   7   0   4        0.50      -28.01    164.62 o 
   8   0   4    27277.28    34120.90    611.72 o 
   9   0   4       71.59     -111.89    260.76 o 
  10   0   4    17550.88    21803.98   1066.45 o 
  11   0   4      796.87      351.78    421.55 o 
  12   0   4    12456.80    12575.18    748.74 o 
  13   0   4       19.87       84.13    473.33 o 
  14   0   4     8031.47     8380.20   1729.80 o 
 -13   1   4     2409.80     2189.80    506.54 o 
 -12   1   4     4018.70     4311.93    619.38 o 
 -11   1   4     5150.73     5572.75    531.73 o 
 -10   1   4       99.66      -41.90    270.20 o 
  -9   1   4     2033.59     2673.23    312.23 o 
  -8   1   4       76.73      -66.13    207.64 o 
  -7   1   4    14174.55    14598.24    406.52 o 
  -6   1   4     8995.53     9313.14    310.53 o 
  -5   1   4    32052.49    38052.07   1105.33 o 
  -4   1   4     7423.18     7788.09    243.40 o 
  -3   1   4    54499.90    58162.34   1868.86 o 
  -2   1   4     1892.67     2300.57    147.72 o 
  -1   1   4    16630.02    15488.73   1433.55 o 
   0   1   4       49.36     -137.49    101.52 o 
   1   1   4    15818.07    14554.01    574.72 o 
   2   1   4      370.74      425.06    134.61 o 
   3   1   4    71070.79    75074.28   2249.01 o 
   4   1   4     1828.08     1678.29    154.69 o 
   5   1   4    30311.13    34041.79    605.45 o 
   6   1   4      247.38      523.34    157.12 o 
   7   1   4    18753.85    20012.59    430.68 o 
   8   1   4     1282.97     1311.30    209.28 o 
   9   1   4     8833.17     9630.28    447.49 o 
  10   1   4     1241.43     1233.43    427.96 o 
  11   1   4     7131.42     8292.59    617.10 o 
  12   1   4     3315.09     3460.26    944.62 o 
  13   1   4     7746.82     8395.90   1492.02 o 
  14   1   4      762.27      909.41    532.03 o 
 -13   2   4     9564.03    10049.07    712.82 o 
 -12   2   4       81.48     -120.99    394.08 o 
 -11   2   4     6921.38     7025.04    560.78 o 
 -10   2   4       28.19     -322.27    270.81 o 
  -9   2   4     2975.70     2987.57    293.31 o 
  -8   2   4       13.51      -92.07    198.51 o 
  -7   2   4     2004.56     2022.80    228.37 o 
  -6   2   4        1.05     -149.69    145.21 o 
  -5   2   4    13669.73    11856.69    317.53 o 
  -4   2   4      276.90      249.39    128.35 o 
  -3   2   4      737.21      841.26    122.91 o 
  -2   2   4       81.98      277.19    144.63 o 
  -1   2   4     2219.51     1863.28    186.71 o 
   0   2   4     5641.82     5624.26    304.00 o 
   1   2   4     2775.79     2627.30    160.18 o 
   2   2   4      148.94      208.05    117.98 o 
   3   2   4      145.24      339.58    106.57 o 
   4   2   4        4.59      169.52    106.76 o 
   5   2   4     6068.55     6169.35    215.53 o 
   6   2   4     2269.61     2488.96    182.80 o 
   7   2   4     3943.44     4035.72    225.21 o 
   8   2   4      428.60      718.95    246.15 o 
   9   2   4     9230.53     9024.88    390.92 o 
  10   2   4       75.29        1.59    302.12 o 
  11   2   4     2600.24     2895.63    473.47 o 
  12   2   4      794.35       24.36    435.15 o 
  13   2   4      638.02      307.22    455.48 o 
  14   2   4       42.60      605.69    503.34 o 
 -13   3   4     3258.75     3703.61    566.87 o 
 -12   3   4     5830.43     5712.34    596.00 o 
 -11   3   4    10112.04    10970.83    683.36 o 
 -10   3   4     2242.88     2077.75    430.25 o 
  -9   3   4     2838.33     2909.11    331.17 o 
  -8   3   4       58.48     -286.20    190.80 o 
  -7   3   4    12405.58    12252.26    578.20 o 
  -6   3   4     4441.08     4195.86    325.58 o 
  -5   3   4    25645.40    24326.14    841.76 o 
  -4   3   4       80.19      -47.15    133.59 o 
  -3   3   4    54208.16    48525.22   2560.54 o 
  -2   3   4     1614.90     1288.04    225.44 o 
  -1   3   4    12767.28    10576.02   1340.39 o 
   0   3   4      165.60      202.30     93.11 o 
   1   3   4    15734.86    12936.50    440.63 o 
   2   3   4      424.34      388.66    109.20 o 
   3   3   4    35561.61    33315.23   2241.00 o 
   4   3   4      391.03      432.43    168.80 o 
   5   3   4    27893.88    27535.07   1395.32 o 
   6   3   4      613.29      711.13    136.91 o 
   7   3   4    15918.84    16227.98    532.90 o 
   8   3   4     4911.84     5308.32    363.56 o 
   9   3   4    11254.70    11442.34    544.18 o 
  10   3   4     5961.66     6978.71    490.11 o 
  11   3   4     1317.69     1362.07    313.63 o 
  12   3   4     1459.82     1144.07    428.09 o 
  13   3   4     3546.98     3379.59    551.57 o 
  14   3   4     1217.96     1693.93    541.65 o 
 -13   4   4        0.53      -76.23    448.30 o 
 -12   4   4    10429.08    11018.74    708.61 o 
 -11   4   4       51.84      -68.25    364.57 o 
 -10   4   4    23734.88    21697.69    837.10 o 
  -9   4   4      229.62      168.12    328.84 o 
  -8   4   4    10992.91     9460.81    557.95 o 
  -7   4   4     1506.17     1302.08    221.90 o 
  -6   4   4    27141.97    23543.15   1265.98 o 
  -5   4   4       59.78      -88.98    157.48 o 
  -4   4   4    60914.24    51721.13   2704.20 o 
  -3   4   4     1145.88     1301.19    178.44 o 
  -2   4   4    70682.04    59899.16   1690.48 o 
  -1   4   4     7214.53     6355.39    228.36 o 
   0   4   4    34016.14    26098.83   1740.85 o 
   1   4   4     6282.04     6187.83    367.88 o 
   2   4   4    88903.82    76154.61   1948.36 o 
   3   4   4      497.98      403.72    172.27 o 
   4   4   4    30079.86    26592.04   2101.21 o 
   5   4   4      290.29      116.80    187.68 o 
   6   4   4    36289.21    35450.39   1058.89 o 
   7   4   4       44.97     -133.34    211.73 o 
   8   4   4    36213.84    35566.92   1803.33 o 
   9   4   4       51.13       20.42    268.79 o 
  10   4   4    15077.96    13767.26    552.68 o 
  11   4   4       11.12     -218.14    307.92 o 
  12   4   4     7016.68     7957.62    620.58 o 
  13   4   4       40.10      254.98    392.68 o 
  14   4   4     8589.26     9615.29    747.61 o 
 -13   5   4     5372.56     5224.76    790.06 o 
 -12   5   4     3095.09     2911.34    514.07 o 
 -11   5   4     6086.22     5596.60    558.50 o 
 -10   5   4     1451.35     1061.35    390.87 o 
  -9   5   4     9481.09     8516.31    579.21 o 
  -8   5   4       64.45     -120.94    292.84 o 
  -7   5   4    11105.98     9569.64    419.85 o 
  -6   5   4     1536.07     1629.74    319.38 o 
  -5   5   4    25940.60    21859.46   1020.92 o 
  -4   5   4      407.44      285.40    194.36 o 
  -3   5   4    29018.03    23356.85   1787.67 o 
  -2   5   4      693.75      818.69    139.64 o 
  -1   5   4    50584.55    45024.79   1671.54 o 
   0   5   4       13.00       -2.06    116.13 o 
   1   5   4    51160.70    44305.12   2670.43 o 
   2   5   4       70.58      118.07    110.26 o 
   3   5   4    26809.56    19127.31   1227.57 o 
   4   5   4     2496.26     2425.26    253.57 o 
   5   5   4    26838.51    25731.03    997.51 o 
   6   5   4       24.95      -18.30    206.46 o 
   7   5   4    30867.90    30008.73    726.62 o 
   8   5   4     1122.76     1371.59    302.60 o 
   9   5   4    11557.77    12007.16    526.57 o 
  10   5   4      981.32     1057.55    320.67 o 
  11   5   4     4679.12     4200.48    402.96 o 
  12   5   4       80.74     -342.71    366.90 o 
  13   5   4     5114.84     5776.11    618.76 o 
 -12   6   4       69.38       83.93    427.03 o 
 -11   6   4     2370.07     2199.71    485.17 o 
 -10   6   4      433.63      247.51    355.81 o 
  -9   6   4     1410.14     1376.71    391.85 o 
  -8   6   4       64.56      -32.10    312.49 o 
  -7   6   4     4905.13     4397.35    343.73 o 
  -6   6   4     1899.99     1768.55    284.74 o 
  -5   6   4     6490.67     5849.44    540.25 o 
  -4   6   4       24.75      -56.69    170.90 o 
  -3   6   4      202.61      331.09    163.24 o 
  -2   6   4      262.53      474.38    152.91 o 
  -1   6   4     2984.56     3234.57    378.76 o 
   0   6   4     8876.35     8435.00    487.92 o 
   1   6   4     2923.09     3091.84    225.49 o 
   2   6   4     1029.23      675.19    151.30 o 
   3   6   4     1064.86      941.07    139.44 o 
   4   6   4     2211.20     2268.90    284.19 o 
   5   6   4       74.78       83.53    218.34 o 
   6   6   4     1395.68     1138.58    274.76 o 
   7   6   4     3250.28     3607.60    356.65 o 
   8   6   4      172.49       35.10    239.88 o 
   9   6   4    13127.28    13106.88    544.57 o 
  10   6   4      982.43      953.57    325.10 o 
  11   6   4     2948.92     3040.78    383.22 o 
  12   6   4      464.80      509.94    353.56 o 
  13   6   4      882.67      448.55    368.96 o 
 -12   7   4     3202.59     3387.22    818.73 o 
 -11   7   4     7782.28     6788.42    617.78 o 
 -10   7   4      893.03     1335.50    430.50 o 
  -9   7   4     5091.11     4532.81    513.49 o 
  -8   7   4     2013.70     2494.66    443.84 o 
  -7   7   4     3923.43     3670.88    429.58 o 
  -6   7   4     1030.67      831.11    278.41 o 
  -5   7   4     7151.66     6052.76    489.48 o 
  -4   7   4     1136.07      961.26    204.52 o 
  -3   7   4     9824.25     8211.54    700.81 o 
  -2   7   4      160.90       69.06    161.06 o 
  -1   7   4    26705.85    23984.44   1677.46 o 
   0   7   4        2.79      -54.03    145.86 o 
   1   7   4    25318.53    21091.40   1894.30 o 
   2   7   4     2209.35     1807.25    190.87 o 
   3   7   4     6108.13     5141.80    399.87 o 
   4   7   4       37.90     -227.94    222.29 o 
   5   7   4     6228.88     5685.18    374.93 o 
   6   7   4      748.55     1116.20    282.73 o 
   7   7   4    11132.86    11170.66    514.58 o 
   8   7   4     2764.85     2372.68    329.93 o 
   9   7   4     2704.04     2512.25    360.16 o 
  10   7   4     4082.05     4112.29    404.36 o 
  11   7   4     1591.84     1177.15    363.90 o 
  12   7   4     1109.73     1225.94    375.87 o 
  13   7   4     1940.70     1717.27    567.72 o 
 -12   8   4     6963.67     6169.87    712.70 o 
 -11   8   4        6.25      219.05    432.40 o 
 -10   8   4    13260.46    11814.23    753.92 o 
  -9   8   4      467.68      446.79    372.91 o 
  -8   8   4    17753.02    16007.65   1087.62 o 
  -7   8   4      840.01     1119.95    396.19 o 
  -6   8   4    21779.22    18461.22    758.37 o 
  -5   8   4      862.90      775.98    277.69 o 
  -4   8   4    26811.07    23838.12   1775.11 o 
  -3   8   4      304.55      271.42    192.87 o 
  -2   8   4    32341.67    31906.19   1539.14 o 
  -1   8   4      221.04      332.38    181.36 o 
   0   8   4    42607.89    38703.39   1610.84 o 
   1   8   4      340.83      -43.40    180.03 o 
   2   8   4    30720.75    26736.34    896.58 o 
   3   8   4      539.68      453.46    174.23 o 
   4   8   4    10871.43     9941.47    481.80 o 
   5   8   4      294.90      402.17    266.07 o 
   6   8   4    32352.33    30050.87   2524.96 o 
   7   8   4      998.25     1121.05    313.11 o 
   8   8   4    28548.25    26098.98    893.52 o 
   9   8   4       90.84       53.20    288.19 o 
  10   8   4     7581.94     7306.98    736.39 o 
  11   8   4      282.08      113.26    326.46 o 
  12   8   4     5105.75     4597.01    624.52 o 
 -11   9   4     6237.88     6183.34    632.10 o 
 -10   9   4      593.64      950.67    443.10 o 
  -9   9   4     7576.40     7511.09    644.34 o 
  -8   9   4      840.39      728.45    397.05 o 
  -7   9   4    10903.28     8858.04    783.39 o 
  -6   9   4      148.17      -89.61    339.64 o 
  -5   9   4    19614.38    17997.04   2677.03 o 
  -4   9   4      987.99     1013.35    302.94 o 
  -3   9   4    14712.95    13851.39    824.51 o 
  -2   9   4      457.80      519.42    213.79 o 
  -1   9   4    45210.72    41536.79   2799.67 o 
   0   9   4        0.25     -284.36    189.57 o 
   1   9   4    49772.64    47643.94   2074.55 o 
   2   9   4     1840.58     1704.50    233.23 o 
   3   9   4    12719.07    11602.22    524.10 o 
   4   9   4      357.74      480.23    294.49 o 
   5   9   4    14349.28    14430.46    880.57 o 
   6   9   4      337.67      488.82    320.54 o 
   7   9   4    19714.04    20730.46   1182.40 o 
   8   9   4      414.08      417.70    306.78 o 
   9   9   4    16671.79    16873.45    928.09 o 
  10   9   4     1448.97     1224.59    474.78 o 
  11   9   4     2943.37     2619.39    984.69 o 
  12   9   4       60.14     -344.02    509.13 o 
 -11  10   4     2062.63     1757.00    508.56 o 
 -10  10   4      334.20       31.64    425.16 o 
  -9  10   4     1599.72     1608.19    472.86 o 
  -8  10   4      434.99      401.40    406.99 o 
  -7  10   4     2320.71     2224.82    496.09 o 
  -6  10   4     2439.64     1796.76    434.91 o 
  -5  10   4       47.96      348.90    381.15 o 
  -4  10   4     3484.97     3447.93    389.19 o 
  -3  10   4      334.67       96.88    244.51 o 
  -2  10   4      128.89       39.49    235.73 o 
  -1  10   4      803.96      960.58    250.71 o 
   0  10   4     5842.32     5726.68    560.42 o 
   1  10   4     1305.70     1456.08    262.64 o 
   2  10   4      821.94      451.97    220.99 o 
   3  10   4     1612.01     1500.99    351.41 o 
   4  10   4      713.36      835.99    315.74 o 
   5  10   4      102.44      177.46    307.01 o 
   6  10   4     1198.23     1184.41    350.41 o 
   7  10   4     4049.99     4535.29    492.78 o 
   8  10   4     4832.94     4968.23    449.56 o 
   9  10   4     4379.50     4745.83    582.86 o 
  10  10   4     1572.72     1575.33    557.51 o 
  11  10   4     1518.47     1067.07   1080.45 o 
 -10  11   4     1361.11     1857.20    532.63 o 
  -9  11   4     4093.09     4444.88    613.65 o 
  -8  11   4     1351.97     1526.16    480.23 o 
  -7  11   4     4192.06     4977.68    673.13 o 
  -6  11   4      822.15      882.32    422.02 o 
  -5  11   4     3705.66     4177.16    706.02 o 
  -4  11   4     2027.15     2095.71    421.63 o 
  -3  11   4      207.25      287.74    313.16 o 
  -2  11   4        5.47     -217.55    246.41 o 
  -1  11   4     8086.26     9046.30    451.11 o 
   0  11   4       34.69      -89.26    249.14 o 
   1  11   4     4992.16     5568.43    619.52 o 
   2  11   4     1703.69     1721.83    452.44 o 
   3  11   4     3158.80     3195.78    399.89 o 
   4  11   4      635.48      808.29    354.26 o 
   5  11   4     1676.72     2127.15    399.20 o 
   6  11   4      995.51      962.85    346.52 o 
   7  11   4     2899.34     3483.82    550.63 o 
   8  11   4     3227.05     3067.57    563.12 o 
   9  11   4     1394.08      807.29    486.74 o 
  10  11   4     2788.51     2973.35    621.96 o 
  11  11   4      959.24     1496.64    566.28 o 
  -9  12   4      909.61     1030.54    497.22 o 
  -8  12   4    13020.50    14570.73    854.91 o 
  -7  12   4     1123.96     1683.88    498.13 o 
  -6  12   4    15139.11    17365.42    893.36 o 
  -5  12   4       36.77      139.01    429.37 o 
  -4  12   4     8557.74    10077.94   2335.34 o 
  -3  12   4       10.03       69.12    398.05 o 
  -2  12   4    15764.33    17155.09   2024.68 o 
  -1  12   4      294.54       10.58    265.19 o 
   0  12   4    36422.21    40259.79   2124.99 o 
   1  12   4      356.20      228.13    269.38 o 
   2  12   4    18614.39    19677.64    855.02 o 
   3  12   4      106.23     -326.93    342.15 o 
   4  12   4     6896.36     8103.28    525.69 o 
   5  12   4     1995.58     1667.60    479.79 o 
   6  12   4    10809.59    10215.58   1099.35 o 
   7  12   4      904.86      884.03    484.05 o 
   8  12   4    11847.27    11372.04   1428.33 o 
   9  12   4      451.37      529.51    541.02 o 
  10  12   4     5387.85     5281.97    655.64 o 
  -8  13   4      151.36      238.78    483.98 o 
  -7  13   4    13313.22    13986.86   1598.37 o 
  -6  13   4       30.30      -29.01    449.55 o 
  -5  13   4    10515.52    12527.25   1035.01 o 
  -4  13   4       55.37     -286.76    524.43 o 
  -3  13   4     7048.89     9546.22    698.87 o 
  -2  13   4     1608.01     1327.83    393.60 o 
  -1  13   4    20032.89    22738.97   1982.07 o 
   0  13   4        4.53     -417.77    278.51 o 
   1  13   4    19651.27    22469.23    789.08 o 
   2  13   4     3811.50     3749.98    467.57 o 
   3  13   4    13592.02    13799.96   1019.74 o 
   4  13   4        8.23     -382.36    429.51 o 
   5  13   4     8242.26     9087.23    806.84 o 
   6  13   4       27.05      174.71    496.61 o 
   7  13   4    11498.95    13138.03    843.70 o 
   8  13   4      208.16      621.22    554.18 o 
   9  13   4     6568.52     6724.53    713.66 o 
  -7  14   4      786.43      900.56    550.95 o 
  -6  14   4     1729.21     2112.37    552.70 o 
  -5  14   4      183.38     -221.56    481.58 o 
  -4  14   4      767.66     1028.87    665.96 o 
  -3  14   4      201.97      269.16    460.18 o 
  -2  14   4     2430.66     2579.85    528.68 o 
  -1  14   4      172.78      539.78    371.14 o 
   0  14   4     7567.30     7746.63    608.77 o 
   1  14   4      588.20      749.28    397.19 o 
   2  14   4     2409.50     2548.06    535.33 o 
   3  14   4      115.81      406.92    478.60 o 
   4  14   4     1058.38     1022.54    509.57 o 
   5  14   4      102.41      374.83    485.08 o 
   6  14   4     1497.56     1567.14    538.64 o 
   7  14   4     1189.02     1185.31    546.13 o 
   8  14   4     1677.42     1556.28    744.79 o 
  -5  15   4      443.13      246.81    511.46 o 
  -4  15   4      294.76      379.43    480.87 o 
  -3  15   4      487.48      517.21    509.10 o 
  -2  15   4      499.01      562.10    500.86 o 
  -1  15   4     1412.14     1305.86    816.28 o 
   0  15   4       90.18     1195.76    804.88 o 
   1  15   4     1336.54     1629.13    535.89 o 
   2  15   4      642.68      710.58    502.47 o 
   3  15   4      261.76     -220.36    470.26 o 
   4  15   4      820.69      468.84    535.16 o 
   5  15   4      493.18      335.85    836.48 o 
   6  15   4      918.54      757.85    539.53 o 
  -3  16   4       77.57     -528.27    495.80 o 
  -2  16   4     6709.71     8180.43    942.34 o 
   1  16   4        8.80     -181.76    835.18 o 
   2  16   4     7075.46     8731.86    748.53 o 
   3  16   4        6.73     -133.97    509.67 o 
   4  16   4     5168.27     5310.27    696.33 o 
  -1 -15   5      329.07      266.09    610.08 o 
   0 -15   5      339.65     1390.97    616.22 o 
   1 -15   5      503.16      984.20    593.09 o 
   2 -15   5      271.03      252.86    619.54 o 
  -4 -14   5      823.32      751.84    532.93 o 
  -3 -14   5      748.27      767.03    462.38 o 
  -2 -14   5     2720.13     2704.29    505.62 o 
  -1 -14   5      787.74     1442.94    640.57 o 
   0 -14   5     3877.52     5259.38    754.54 o 
   1 -14   5        3.87     -118.64    525.90 o 
   2 -14   5     2827.55     3226.88   1141.20 o 
   3 -14   5       52.58     -504.39    545.21 o 
   4 -14   5     2967.07     3775.54    714.42 o 
   5 -14   5      163.93      177.15    570.38 o 
  -6 -13   5        4.73      -13.47    518.45 o 
  -5 -13   5     6177.41     5953.25    695.59 o 
  -4 -13   5      126.58     -496.26    410.74 o 
  -3 -13   5     5965.03     6661.67    557.77 o 
  -2 -13   5      412.91      164.81    447.30 o 
  -1 -13   5    12490.59    14259.18    850.46 o 
   0 -13   5       96.72     -158.28    502.30 o 
   1 -13   5    13518.06    15883.14    971.05 o 
   2 -13   5      104.95     -433.58    564.50 o 
   3 -13   5     9034.78    11041.75    893.69 o 
   4 -13   5        7.55      -71.07    506.12 o 
   5 -13   5     5787.87     6713.06    784.12 o 
   6 -13   5       81.07      -61.99    521.62 o 
   7 -13   5    12390.47    12860.55   1151.14 o 
  -7 -12   5      112.92      293.29    489.61 o 
  -6 -12   5     8095.17     8511.79    725.79 o 
  -5 -12   5       37.49     -388.50    393.25 o 
  -4 -12   5     4667.25     5258.29    631.71 o 
  -3 -12   5      699.76      771.23    418.62 o 
  -2 -12   5     7705.22     9251.52    618.41 o 
  -1 -12   5      824.31     1094.68    402.12 o 
   0 -12   5    25214.57    27108.79   1462.70 o 
   1 -12   5      471.07      279.92    527.99 o 
   2 -12   5    12870.61    14816.48    949.68 o 
   3 -12   5        8.17      630.98    546.13 o 
   4 -12   5     7076.62     7424.22    780.05 o 
   5 -12   5        3.80      -36.87    523.04 o 
   6 -12   5     7776.05     8139.30   1092.51 o 
   7 -12   5       64.33      283.54    500.96 o 
   8 -12   5    10762.01     9749.81   1030.94 o 
   9 -12   5      380.54      156.88    374.83 o 
  -8 -11   5     4063.13     4451.21    633.28 o 
  -7 -11   5     1739.01     1444.05    533.52 o 
  -6 -11   5      681.31      -15.22    479.38 o 
  -5 -11   5      283.56      713.56    385.22 o 
  -4 -11   5      310.40      296.10    381.12 o 
  -3 -11   5      736.61      547.22    388.28 o 
  -2 -11   5     4372.12     4774.71    646.88 o 
  -1 -11   5     2743.82     2958.49    430.96 o 
   0 -11   5      382.87      561.31    376.53 o 
   1 -11   5     2649.14     3418.44    607.16 o 
   2 -11   5     1085.07     1594.15    530.05 o 
   3 -11   5     1967.24     2856.78    602.93 o 
   4 -11   5       74.77       15.25    526.41 o 
   5 -11   5     2598.08     2287.67    557.76 o 
   6 -11   5      369.51      260.51    509.44 o 
   7 -11   5     1636.08     1175.06    383.54 o 
   8 -11   5     1357.36     1368.80    435.57 o 
   9 -11   5     1477.42     1566.10    405.00 o 
  10 -11   5      796.20      431.15    397.56 o 
  -9 -10   5     4179.32     3894.02    598.02 o 
  -8 -10   5     1662.82     2032.28    535.86 o 
  -7 -10   5     1710.73     1302.53    483.91 o 
  -6 -10   5     3016.49     3847.41    534.24 o 
  -5 -10   5      113.76      -82.47    351.86 o 
  -4 -10   5     1759.40     1685.81    397.51 o 
  -3 -10   5     2481.51     2551.20    417.72 o 
  -2 -10   5     2702.86     2992.84    445.22 o 
  -1 -10   5     1625.63     1558.02    412.14 o 
   0 -10   5     2943.44     3232.76    413.77 o 
   1 -10   5      174.26       82.19    339.16 o 
   2 -10   5     2432.18     2578.71    601.24 o 
   3 -10   5      114.30       88.85    605.70 o 
   4 -10   5     3268.72     3486.75    606.24 o 
   5 -10   5        7.70      308.07    309.12 o 
   6 -10   5     2295.68     2450.57    499.14 o 
   7 -10   5       22.21     -261.35    327.22 o 
   8 -10   5     1684.52     1646.00    331.47 o 
   9 -10   5      745.63      791.90    320.30 o 
  10 -10   5      686.37      427.29    317.19 o 
 -10  -9   5      656.30      412.10    475.46 o 
  -9  -9   5     7585.32     6704.82    671.15 o 
  -8  -9   5      789.13      293.52    443.21 o 
  -7  -9   5    16254.30    15142.04    800.43 o 
  -6  -9   5     1027.57      837.44    304.12 o 
  -5  -9   5     8269.46     7568.18    440.54 o 
  -4  -9   5        8.68     -159.18    282.23 o 
  -3  -9   5    10440.80     9880.12    615.91 o 
  -2  -9   5     1277.23     1109.05    281.71 o 
  -1  -9   5    25336.17    24505.04   1591.82 o 
   0  -9   5      162.54     -175.56    306.98 o 
   1  -9   5    25534.56    23016.14   1332.65 o 
   2  -9   5      151.18       26.83    485.97 o 
   3  -9   5    21078.26    19066.45   1812.05 o 
   4  -9   5     2014.34     2272.01    365.59 o 
   5  -9   5    15002.23    14274.49    880.17 o 
   6  -9   5     1006.36      761.40    352.66 o 
   7  -9   5    11268.19    10431.32   1242.52 o 
   8  -9   5       12.49     -546.43    440.57 o 
   9  -9   5     5846.15     5092.89    573.45 o 
  10  -9   5      385.17      339.04    376.29 o 
  11  -9   5     9150.53     8006.06    591.92 o 
 -11  -8   5      972.91     1453.01    530.34 o 
 -10  -8   5     4589.13     4052.30    568.88 o 
  -9  -8   5     1021.36      470.70    440.07 o 
  -8  -8   5    15994.68    13917.92    626.13 o 
  -7  -8   5      164.18     -210.28    378.17 o 
  -6  -8   5    11948.52    11334.95    944.39 o 
  -5  -8   5        6.08       41.42    352.50 o 
  -4  -8   5    16384.90    15665.44    675.62 o 
  -3  -8   5      658.07      144.07    307.96 o 
  -2  -8   5    21164.45    20684.79    803.42 o 
  -1  -8   5      115.87     -222.27    280.71 o 
   0  -8   5    35331.54    31956.30    786.88 o 
   1  -8   5        5.63      374.52    281.45 o 
   2  -8   5    25967.72    22424.76   1457.24 o 
   3  -8   5       36.82      -39.13    258.30 o 
   4  -8   5    22388.06    20110.45   1926.02 o 
   5  -8   5       92.43     -353.81    268.34 o 
   6  -8   5    28762.49    25177.26   2828.85 o 
   7  -8   5       21.90     -340.39    306.30 o 
   8  -8   5    10394.03     9296.42   1294.51 o 
   9  -8   5      107.78      148.61    346.38 o 
  10  -8   5    12485.83    10728.30    989.56 o 
  11  -8   5      551.16      967.33    418.29 o 
  12  -8   5     8864.62     7804.32    913.30 o 
 -11  -7   5      435.07       25.23    435.52 o 
 -10  -7   5     2293.90     2682.39    438.07 o 
  -9  -7   5     2000.50     1698.00    516.68 o 
  -8  -7   5     4510.44     4663.17    495.54 o 
  -7  -7   5     6930.60     5788.10    562.19 o 
  -6  -7   5     1147.87      793.02    376.51 o 
  -5  -7   5     2290.93     2269.69    401.59 o 
  -4  -7   5     1078.12     1192.50    345.47 o 
  -3  -7   5     4340.54     4140.41    391.46 o 
  -2  -7   5     5559.97     5483.35    408.36 o 
  -1  -7   5     5798.38     4876.46    382.02 o 
   0  -7   5      268.92      170.26    251.92 o 
   1  -7   5     5322.77     4854.65    400.29 o 
   2  -7   5     1242.63     1303.31    200.56 o 
   3  -7   5     8676.10     8100.63    542.93 o 
   4  -7   5      930.94      528.60    276.90 o 
   5  -7   5     9030.70     7637.55    503.83 o 
   6  -7   5      297.91      336.51    313.28 o 
   7  -7   5     3151.91     2754.53    391.71 o 
   8  -7   5      451.28      554.19    329.93 o 
   9  -7   5     5535.33     4561.83    448.74 o 
  10  -7   5      283.69      249.07    520.18 o 
  11  -7   5     4145.04     3529.91    473.43 o 
  12  -7   5     6947.90     6372.65    883.93 o 
 -12  -6   5      623.26      806.19    477.52 o 
 -11  -6   5     1932.56     1481.35    426.20 o 
 -10  -6   5      530.51      217.68    491.20 o 
  -9  -6   5    10476.05     9527.12    579.90 o 
  -8  -6   5     1886.82     1704.98    406.98 o 
  -7  -6   5     2233.68     1789.79    386.69 o 
  -6  -6   5     1127.37     1058.82    352.34 o 
  -5  -6   5      459.77      129.68    326.08 o 
  -4  -6   5     1877.19     2063.20    333.77 o 
  -3  -6   5     2883.63     3049.93    341.66 o 
  -2  -6   5     1995.94     2020.50    325.26 o 
  -1  -6   5      168.84      459.90    253.62 o 
   0  -6   5     2448.00     2278.91    178.99 o 
   1  -6   5     2096.41     2372.61    202.31 o 
   2  -6   5      996.78      904.46    181.58 o 
   3  -6   5        3.37      -74.41    168.92 o 
   4  -6   5     2531.57     2518.74    465.91 o 
   5  -6   5     1050.04      875.68    290.23 o 
   6  -6   5     4542.52     4932.04    605.27 o 
   7  -6   5      428.35      374.36    315.23 o 
   8  -6   5       26.57       25.52    312.96 o 
   9  -6   5      955.85      925.40    360.08 o 
  10  -6   5       86.62       22.70    347.17 o 
  11  -6   5     1480.40     1221.54    416.91 o 
  12  -6   5      247.92      538.47    410.40 o 
  13  -6   5     4518.17     4539.37    644.37 o 
 -12  -5   5      521.60      268.48    397.27 o 
 -11  -5   5     2364.89     3031.32   1008.14 o 
 -10  -5   5     1570.68      763.79    348.53 o 
  -9  -5   5     6053.69     5815.67    437.43 o 
  -8  -5   5      458.96      411.83    318.29 o 
  -7  -5   5    22860.25    21091.76   1220.49 o 
  -6  -5   5      912.08     1005.24    346.46 o 
  -5  -5   5    15313.65    15374.21    959.93 o 
  -4  -5   5     1963.91     1597.71    306.95 o 
  -3  -5   5    41124.30    37051.30    809.97 o 
  -2  -5   5     3304.10     3695.21    335.72 o 
  -1  -5   5    21509.76    20631.21    564.41 o 
   0  -5   5      208.47      106.23    122.41 o 
   1  -5   5    17347.95    16328.91    355.27 o 
   2  -5   5      363.75      445.00    159.42 o 
   3  -5   5    44298.29    41190.80   3426.29 o 
   4  -5   5      660.69      470.48    165.41 o 
   5  -5   5    42003.63    41707.82   5309.70 o 
   6  -5   5     2248.42     1538.22    308.19 o 
   7  -5   5    12048.90    11605.19    938.58 o 
   8  -5   5       58.77     -368.85    306.54 o 
   9  -5   5     7048.69     6773.26    489.21 o 
  10  -5   5     1091.02      848.37    377.10 o 
  11  -5   5    12106.94    12218.95    799.90 o 
  12  -5   5     1910.39     2594.57    467.03 o 
  13  -5   5     6761.80     6935.21    778.99 o 
 -12  -4   5     3346.73     3005.53    857.33 o 
 -11  -4   5       42.95     -583.37    388.91 o 
 -10  -4   5    10565.74     9985.90    567.66 o 
  -9  -4   5      201.65       59.60    293.71 o 
  -8  -4   5    18988.14    18446.73    576.27 o 
  -7  -4   5     1268.02     1178.61    305.59 o 
  -6  -4   5    25776.25    25725.74    619.71 o 
  -5  -4   5      229.31       77.75    224.94 o 
  -4  -4   5    31765.02    30824.92   3063.22 o 
  -3  -4   5      647.53      480.40    247.57 o 
  -2  -4   5    43562.32    41728.74   2398.91 o 
  -1  -4   5        0.59     -103.69    193.23 o 
   0  -4   5    30117.33    28511.83    609.92 o 
   1  -4   5      157.17      216.75    132.69 o 
   2  -4   5    57982.42    53172.05   2306.86 o 
   3  -4   5     2872.77     3232.11    573.78 o 
   4  -4   5    76692.70    78585.36   7117.75 o 
   5  -4   5        5.60      221.72    237.07 o 
   6  -4   5    36600.14    37230.27   4140.19 o 
   7  -4   5       18.32      -51.05    273.54 o 
   8  -4   5     3175.11     3245.06    371.10 o 
   9  -4   5       12.00     -342.10    330.08 o 
  10  -4   5    31976.79    33143.46   2739.46 o 
  11  -4   5      409.96      315.38    364.93 o 
  12  -4   5    13739.38    13276.14   1902.76 o 
  13  -4   5      430.26      520.01    556.24 o 
 -13  -3   5     1770.06     1880.12    814.00 o 
 -12  -3   5     1288.25     1777.85    783.71 o 
 -11  -3   5     1140.98     1522.78    353.35 o 
 -10  -3   5     3427.67     3233.91    366.73 o 
  -9  -3   5     6634.35     6990.25    421.15 o 
  -8  -3   5     4854.77     4773.39    364.90 o 
  -7  -3   5     8114.84     7569.81    399.82 o 
  -6  -3   5     1195.66     1148.86    195.23 o 
  -5  -3   5     8264.58     8725.55    301.64 o 
  -4  -3   5       78.79      -32.61    136.82 o 
  -3  -3   5    22285.23    27657.29    939.79 o 
  -2  -3   5     3691.51     3915.81    524.18 o 
  -1  -3   5     6796.40     7648.27    222.24 o 
   0  -3   5       68.59      216.85    115.56 o 
   1  -3   5     4755.21     5838.50    251.49 o 
   2  -3   5      264.51      538.42    134.83 o 
   3  -3   5    39603.40    44384.69   2508.46 o 
   4  -3   5     2548.39     2883.88    290.51 o 
   5  -3   5    22489.72    24492.50   3073.63 o 
   6  -3   5     4081.39     4192.17    409.52 o 
   7  -3   5     9309.53     9689.14   1058.49 o 
   8  -3   5       42.79     -110.88    262.62 o 
   9  -3   5     5076.68     5812.54    441.68 o 
  10  -3   5       72.66     -262.25    333.81 o 
  11  -3   5     9889.76    10995.28   1175.08 o 
  12  -3   5     4923.97     4485.83    624.38 o 
  13  -3   5     5071.67     4927.09    766.45 o 
  14  -3   5     1488.14     1541.53    558.75 o 
 -13  -2   5     1873.18     1754.72    784.69 o 
 -12  -2   5      394.66      527.06    412.18 o 
 -11  -2   5     3890.63     4207.13    474.17 o 
 -10  -2   5       50.83     -310.97    276.34 o 
  -9  -2   5     6009.38     6617.05    406.27 o 
  -8  -2   5     1362.55     1233.10    231.77 o 
  -7  -2   5     6684.00     7073.36    300.99 o 
  -6  -2   5      330.10      497.37    177.93 o 
  -5  -2   5     8576.20     9044.23    282.95 o 
  -4  -2   5     4318.84     4833.90    218.95 o 
  -3  -2   5      669.39      746.51    141.12 o 
  -2  -2   5      574.71      657.30    130.89 o 
  -1  -2   5     1028.42     1318.07    150.20 o 
   0  -2   5      737.85      669.52    145.01 o 
   1  -2   5     7316.59     7950.84    590.94 o 
   2  -2   5      467.58      433.41    193.23 o 
   3  -2   5     1779.72     2438.12    228.22 o 
   4  -2   5     1203.64     1138.26    299.72 o 
   5  -2   5     5361.07     5507.38    325.68 o 
   6  -2   5      681.96      599.70    183.98 o 
   7  -2   5      316.56      407.54    249.73 o 
   8  -2   5     2793.10     3317.17    354.11 o 
   9  -2   5     2539.81     2773.06    353.13 o 
  10  -2   5       28.20      136.42    311.26 o 
  11  -2   5     2355.49     2424.53    533.14 o 
  12  -2   5       81.25      175.24    461.57 o 
  13  -2   5     6381.53     6808.12    726.88 o 
  14  -2   5        6.77      528.03    666.45 o 
 -12  -1   5     1659.56     1422.53    353.64 o 
 -11  -1   5     3996.26     3873.93   1076.38 o 
 -10  -1   5     1408.94     1411.96    288.02 o 
  -9  -1   5    12107.33    12955.67    692.30 o 
  -8  -1   5      869.72      927.63    232.89 o 
  -7  -1   5    11585.26    12458.29    397.33 o 
  -6  -1   5     2351.12     2285.55    215.67 o 
  -5  -1   5    21107.99    24146.26    718.65 o 
  -4  -1   5      177.88      265.45    141.92 o 
  -3  -1   5    82690.10    92613.54   6631.72 o 
  -2  -1   5     7229.79     8622.23    678.70 o 
  -1  -1   5    20150.17    18887.16    525.20 o 
   0  -1   5      129.32      130.55    128.25 o 
   1  -1   5    21909.22    19113.95   1932.33 o 
   2  -1   5      411.97      342.27    148.48 o 
   3  -1   5    68215.68    78003.26   4844.74 o 
   4  -1   5     2176.94     2097.32    191.87 o 
   5  -1   5    40245.09    49868.55   2054.19 o 
   6  -1   5     6530.57     7368.25    612.09 o 
   7  -1   5     8085.09     9589.52    474.94 o 
   8  -1   5       65.76       28.29    236.56 o 
   9  -1   5    10112.86    12313.12   1348.60 o 
  10  -1   5     1107.70     1108.53    428.08 o 
  11  -1   5    11328.32    12733.36    927.03 o 
  12  -1   5     2322.69     1829.38    924.43 o 
  13  -1   5     3714.03     3552.94    885.99 o 
  14  -1   5     2016.27     2107.25    603.64 o 
 -13   0   5      204.79      702.93    657.33 o 
 -12   0   5     6302.64     7093.79    911.40 o 
 -11   0   5        3.33     -162.07    305.63 o 
 -10   0   5    17464.72    19012.06    960.63 o 
  -9   0   5        2.29        5.92    232.15 o 
  -8   0   5    20907.39    24454.58    946.18 o 
  -7   0   5      202.32      -29.50    190.78 o 
  -6   0   5    26292.36    32712.88   1235.88 o 
  -5   0   5      131.92       70.44    151.86 o 
  -4   0   5    87236.08    94380.45   2586.41 o 
  -3   0   5      584.05      747.25    137.84 o 
  -2   0   5    26265.68    33771.27   1772.25 o 
  -1   0   5       24.06       17.90    117.62 o 
   0   0   5    22296.23    31231.78   1139.88 o 
   1   0   5       32.73      272.58    175.30 o 
   3   0   5        0.98        2.06    141.75 o 
   4   0   5   132613.63   176884.77   5313.51 o 
   5   0   5       57.43       41.47    149.39 o 
   6   0   5    45793.30    60482.04   1675.85 o 
   7   0   5       77.47      108.19    182.32 o 
   8   0   5    13056.49    15833.23    436.53 o 
   9   0   5       75.52      -41.20    239.75 o 
  10   0   5    25012.80    28423.59   2358.63 o 
  11   0   5      385.22       34.97    421.92 o 
  12   0   5    13349.48    15417.66   1254.39 o 
  13   0   5       36.23     -309.83    478.70 o 
  14   0   5     5868.23     5247.78    652.21 o 
 -13   1   5      779.05      766.52    450.21 o 
 -12   1   5     1627.80     1792.57    456.95 o 
 -11   1   5     3029.45     3351.24    393.92 o 
 -10   1   5      652.90      259.66    287.81 o 
  -9   1   5    11257.98    11701.16    495.62 o 
  -8   1   5     2686.36     2851.63    286.39 o 
  -7   1   5     9307.87    10020.00    395.21 o 
  -6   1   5     5052.88     5413.06    270.84 o 
  -5   1   5    22199.52    24141.37    513.57 o 
  -4   1   5      676.52      886.33    150.54 o 
  -3   1   5    48042.23    53407.73   2831.06 o 
  -2   1   5       84.57      219.09    109.91 o 
  -1   1   5    17476.44    16134.10   1286.23 o 
   0   1   5       34.49       55.29    115.52 o 
   1   1   5    18672.89    17379.58    407.28 o 
   2   1   5     4792.14     4989.76    404.99 o 
   3   1   5    57610.99    67195.76   1781.46 o 
   4   1   5     4269.29     4517.87    221.66 o 
   5   1   5    30683.02    35455.18   1538.39 o 
   6   1   5     3203.10     3375.64    235.00 o 
   7   1   5    11267.13    12644.86    414.39 o 
   8   1   5       29.72      -77.26    186.90 o 
   9   1   5    11688.54    12169.64    519.23 o 
  10   1   5     1177.76     1257.65    523.13 o 
  11   1   5     7929.98     8901.26   1171.98 o 
  12   1   5     1574.95     1800.80    490.72 o 
  13   1   5     6522.55     5977.07    613.42 o 
  14   1   5      889.94      556.59    536.48 o 
 -13   2   5     4941.64     5230.12    599.58 o 
 -12   2   5      213.60      114.08    416.39 o 
 -11   2   5     5755.12     6352.02    572.59 o 
 -10   2   5       29.05      -21.69    292.34 o 
  -9   2   5     1618.84     1946.59    313.72 o 
  -8   2   5      246.27      -10.16    228.34 o 
  -7   2   5     3875.72     3637.46    267.41 o 
  -6   2   5      921.01      863.08    194.23 o 
  -5   2   5    12971.28    12211.18    339.70 o 
  -4   2   5      126.98      553.43    149.02 o 
  -3   2   5     3292.99     3590.91    268.36 o 
  -2   2   5       11.67      159.22    162.97 o 
  -1   2   5     8876.44     8572.88    730.51 o 
   0   2   5       74.74       47.29    120.55 o 
   1   2   5    10231.15    10791.97    411.55 o 
   2   2   5      409.29      549.48    191.12 o 
   3   2   5        6.63       88.15    129.23 o 
   4   2   5       74.80      190.23    121.25 o 
   5   2   5     7751.52     7970.62    347.42 o 
   6   2   5       44.57     -127.98    134.26 o 
   7   2   5     4814.99     4633.97    237.69 o 
   8   2   5        2.83       28.80    237.43 o 
   9   2   5     3125.19     3491.63    362.14 o 
  10   2   5      660.32      409.12    299.70 o 
  11   2   5     2773.22     2840.35    503.68 o 
  12   2   5       47.36     -123.41    419.61 o 
  13   2   5     1878.77      840.82    489.31 o 
  14   2   5       43.74     -401.02    476.49 o 
 -13   3   5     2662.11     2834.81    550.13 o 
 -12   3   5     4786.93     4734.79    689.57 o 
 -11   3   5     5983.85     6434.18    709.12 o 
 -10   3   5     2258.58     1729.02    614.49 o 
  -9   3   5    12646.33    12566.81    539.90 o 
  -8   3   5     1791.98     2280.37    321.77 o 
  -7   3   5     4600.46     4707.49    338.46 o 
  -6   3   5     5100.69     4654.30    267.58 o 
  -5   3   5    25864.67    23086.22    455.10 o 
  -4   3   5     7478.10     6854.47    426.60 o 
  -3   3   5    32984.95    31040.38   2338.84 o 
  -2   3   5     1882.45     1906.95    291.78 o 
  -1   3   5    19847.48    17956.68   1378.75 o 
   0   3   5       15.97      -45.26     98.16 o 
   1   3   5    14055.70    11989.83   1031.98 o 
   2   3   5     1917.00     1775.06    146.43 o 
   3   3   5    51585.14    50098.42   2983.16 o 
   4   3   5      295.41      369.57    188.64 o 
   5   3   5    26187.93    24811.21   1697.69 o 
   6   3   5     6604.96     6293.01    337.20 o 
   7   3   5     4749.18     5225.99    364.42 o 
   8   3   5     1571.08     1568.68    291.74 o 
   9   3   5    13216.71    13452.48    528.90 o 
  10   3   5     2766.81     3432.12    337.06 o 
  11   3   5     4854.45     6160.39    578.99 o 
  12   3   5     1342.97     1106.15    471.54 o 
  13   3   5     2182.14     2532.61    531.79 o 
  14   3   5     1630.18     1634.44    526.29 o 
 -13   4   5       12.54     -256.08    440.27 o 
 -12   4   5    10117.41    11134.37    744.23 o 
 -11   4   5      811.02      926.24    436.90 o 
 -10   4   5    17702.41    16508.86   1377.19 o 
  -9   4   5     1560.96     1689.39    409.98 o 
  -8   4   5     7581.32     6645.21    398.11 o 
  -7   4   5       67.36     -352.05    234.70 o 
  -6   4   5    32992.20    28364.71   1020.13 o 
  -5   4   5      630.27      771.88    210.64 o 
  -4   4   5    86210.37    69598.04   3983.33 o 
  -3   4   5        8.38      139.29    193.77 o 
  -2   4   5    23567.92    18103.26   1945.20 o 
  -1   4   5      496.58      582.47    100.18 o 
   0   4   5    62948.20    54576.73   2547.67 o 
   1   4   5      762.91      635.93    121.29 o 
   2   4   5    46652.08    38746.39    837.53 o 
   3   4   5     1095.80     1009.75    107.73 o 
   4   4   5    44059.24    38532.97   2354.67 o 
   5   4   5      929.35     1016.04    243.63 o 
   6   4   5    36074.11    35020.61   1999.36 o 
   7   4   5       14.11      -61.11    237.99 o 
   8   4   5    22928.96    22360.64   1316.37 o 
   9   4   5      544.14      659.24    302.61 o 
  10   4   5    18866.89    19386.91   1026.72 o 
  11   4   5      114.79       23.24    320.10 o 
  12   4   5    10069.54    10542.71    960.33 o 
  13   4   5      114.86      456.53    465.24 o 
  14   4   5     6118.16     6239.39    676.36 o 
 -12   5   5     4035.88     4640.29    603.08 o 
 -11   5   5     6295.42     6113.75    612.33 o 
 -10   5   5      396.32      287.65    430.13 o 
  -9   5   5     3727.70     3418.11    455.34 o 
  -8   5   5       54.57      193.87    267.82 o 
  -7   5   5    11071.29    10060.43    454.32 o 
  -6   5   5     5301.18     5271.76    365.15 o 
  -5   5   5    23075.76    19204.37   1143.30 o 
  -4   5   5     4797.94     4579.18    349.09 o 
  -3   5   5    68313.68    55477.42   3177.25 o 
  -2   5   5      918.63     1106.12    178.85 o 
  -1   5   5    23641.71    19503.11    382.44 o 
   0   5   5        1.59      -69.62    115.18 o 
   1   5   5    31925.97    25761.00   1042.38 o 
   2   5   5      110.59       54.89    120.28 o 
   3   5   5    31028.52    23492.48   1084.17 o 
   4   5   5      170.27      126.84    190.28 o 
   5   5   5    29336.07    27037.49   2245.74 o 
   6   5   5       57.20      -30.40    218.51 o 
   7   5   5    25781.70    23168.42   1759.10 o 
   8   5   5      912.87      984.41    296.97 o 
   9   5   5    10447.71    10542.63    513.92 o 
  10   5   5      933.72     1198.99    328.70 o 
  11   5   5     5272.72     5489.48    505.74 o 
  12   5   5      233.25      280.91    346.28 o 
  13   5   5     6500.49     6972.52    655.80 o 
 -12   6   5      116.45      387.57    457.50 o 
 -11   6   5     3839.74     3662.20    711.72 o 
 -10   6   5       83.31      161.94    373.57 o 
  -9   6   5      806.87     1084.72    394.09 o 
  -8   6   5      644.44      560.66    377.26 o 
  -7   6   5     2981.52     2896.64    322.21 o 
  -6   6   5      131.80       40.50    252.28 o 
  -5   6   5    10548.14     8872.81    855.93 o 
  -4   6   5       24.72       33.07    160.00 o 
  -3   6   5      303.06      295.80    153.13 o 
  -2   6   5      837.53      715.13    157.53 o 
  -1   6   5     4505.28     4453.82    228.64 o 
   0   6   5    14530.65    13852.37    505.74 o 
   1   6   5     1136.43     1092.84    163.75 o 
   2   6   5       79.75      305.02    135.85 o 
   3   6   5      637.53      800.73    235.97 o 
   4   6   5      660.53      580.60    234.86 o 
   5   6   5     1446.90     1492.03    271.78 o 
   6   6   5     1008.27      940.72    271.23 o 
   7   6   5     4670.43     5108.01    387.80 o 
   8   6   5      167.58      153.91    280.69 o 
   9   6   5     8968.41     9217.84    496.09 o 
  10   6   5      611.88      441.58    316.68 o 
  11   6   5     2785.59     2436.96    400.34 o 
  12   6   5      797.27      952.04    379.76 o 
  13   6   5     1092.79     1145.03    464.89 o 
 -12   7   5     6527.28     6246.30    640.75 o 
 -11   7   5     5658.36     4995.70    718.40 o 
 -10   7   5      631.40      239.42    419.19 o 
  -9   7   5     4920.22     4061.24    508.85 o 
  -8   7   5      325.21       38.18    364.46 o 
  -7   7   5     2469.36     2389.51    418.23 o 
  -6   7   5     5760.91     4828.65    758.54 o 
  -5   7   5    14772.70    11938.58   1442.27 o 
  -4   7   5      207.47      168.07    218.94 o 
  -3   7   5    13960.12    11490.26   1026.11 o 
  -2   7   5      123.02      134.71    158.58 o 
  -1   7   5    13354.04    11521.04    861.42 o 
   0   7   5       83.07      156.47    157.19 o 
   1   7   5    18296.54    16075.32    858.88 o 
   2   7   5       50.81      -93.27    141.23 o 
   3   7   5     8166.76     6659.63    409.93 o 
   4   7   5      536.79      383.36    248.66 o 
   5   7   5     5597.53     5411.54    384.61 o 
   6   7   5      991.74     1262.24    302.22 o 
   7   7   5     6582.09     5621.47    606.15 o 
   8   7   5     1667.05     1753.85    339.93 o 
   9   7   5     6530.74     5950.71    448.20 o 
  10   7   5     4290.74     3961.07    404.97 o 
  11   7   5     1292.02     1333.99    371.29 o 
  12   7   5      889.12      877.06    508.29 o 
  13   7   5     1806.46     1653.02    426.40 o 
 -11   8   5      150.57      191.42    494.79 o 
 -10   8   5    13769.78    12412.33    777.14 o 
  -9   8   5      977.97      950.81    402.38 o 
  -8   8   5     9246.36     8536.82    718.40 o 
  -7   8   5      848.73      889.07    359.95 o 
  -6   8   5    27115.83    24297.97   2323.77 o 
  -5   8   5      404.56      488.02    282.13 o 
  -4   8   5    27326.71    22792.81   2189.73 o 
  -3   8   5        4.09     -128.32    185.27 o 
  -2   8   5    30312.09    27335.18   1777.98 o 
  -1   8   5      470.42      255.98    220.46 o 
   0   8   5    38735.26    32736.13   2612.27 o 
   1   8   5      751.66      817.25    192.02 o 
   2   8   5    33691.31    28046.84   1479.39 o 
   3   8   5      246.70     -282.00    236.59 o 
   4   8   5    20271.35    18345.42    616.60 o 
   5   8   5      266.16      144.52    284.89 o 
   6   8   5    29439.64    28501.67    784.28 o 
   7   8   5      247.74      254.32    305.77 o 
   8   8   5    24824.71    24752.38   1059.58 o 
   9   8   5     1727.66     2504.82    374.77 o 
  10   8   5     8572.08     8367.76    518.73 o 
  11   8   5       75.27      178.13    331.36 o 
  12   8   5     4464.61     4482.31    482.91 o 
 -11   9   5     5453.86     4734.26    603.47 o 
 -10   9   5      409.85      432.40    435.40 o 
  -9   9   5     5964.55     5281.50    585.16 o 
  -8   9   5      120.55       99.36    452.28 o 
  -7   9   5     9399.13     9286.95    657.61 o 
  -6   9   5      731.80      661.51    377.28 o 
  -5   9   5    20954.35    17007.40   2446.31 o 
  -4   9   5     1821.20     1651.49    337.34 o 
  -3   9   5    26271.90    24741.43    962.49 o 
  -2   9   5       68.94     -143.08    199.86 o 
  -1   9   5    26108.64    23382.12   1304.21 o 
   0   9   5       35.39     -135.02    186.42 o 
   1   9   5    33062.86    29503.09   1994.30 o 
   2   9   5      341.01      236.33    188.37 o 
   3   9   5    16790.82    16056.04    596.78 o 
   4   9   5      539.83      605.58    312.05 o 
   5   9   5    16865.00    16337.98    626.55 o 
   6   9   5       22.15      340.79    313.29 o 
   7   9   5    25207.80    24857.32   1128.00 o 
   8   9   5      403.09      433.42    314.51 o 
   9   9   5     7686.96     7641.18    693.48 o 
  10   9   5     2749.91     3305.35    428.12 o 
  11   9   5     3424.04     3372.50    612.77 o 
  12   9   5       82.54       46.28    532.87 o 
 -10  10   5      218.02       22.79    436.50 o 
  -9  10   5      679.68      297.44    448.24 o 
  -8  10   5      546.58      613.98    429.96 o 
  -7  10   5     1428.76     1725.03    545.60 o 
  -6  10   5     2807.85     2729.90    472.26 o 
  -5  10   5     1062.65      692.32    408.77 o 
  -4  10   5      793.55      994.47    335.91 o 
  -3  10   5      111.79        7.17    268.86 o 
  -2  10   5     1436.01     1573.19    323.40 o 
  -1  10   5       97.54       43.77    221.52 o 
   0  10   5     1731.28     1895.78    264.11 o 
   1  10   5      526.81      566.57    233.47 o 
   2  10   5     1115.12      830.66    312.24 o 
   3  10   5      484.86      646.73    322.42 o 
   4  10   5     4004.73     4083.61    406.85 o 
   5  10   5      107.46       27.96    323.70 o 
   6  10   5     1578.72     1400.39    360.59 o 
   7  10   5      992.00     1351.27    362.52 o 
   8  10   5     1802.72     1599.73    382.43 o 
   9  10   5     5594.24     6016.90    490.66 o 
  10  10   5     1980.07     1651.06    512.72 o 
  11  10   5     1634.74     1064.21    529.15 o 
 -10  11   5      775.92      897.13    512.85 o 
  -9  11   5     3076.92     3312.04    587.95 o 
  -8  11   5     1765.76     2051.82    523.94 o 
  -7  11   5     2075.10     2639.86    488.91 o 
  -6  11   5     1183.84     1233.09    440.14 o 
  -5  11   5     3860.89     4125.73    522.72 o 
  -4  11   5      277.47      610.11    400.16 o 
  -3  11   5     1464.66     2521.66    498.47 o 
  -2  11   5     1078.47     1338.97    344.97 o 
  -1  11   5     6778.27     7313.20    384.36 o 
   0  11   5        2.48     -235.60    239.12 o 
   1  11   5     7258.70     7830.25    508.14 o 
   2  11   5      120.08      -50.49    318.22 o 
   3  11   5      122.01      484.50    345.82 o 
   4  11   5     2040.15     1925.84    387.11 o 
   5  11   5     3327.57     4074.66    636.11 o 
   6  11   5      137.83     -141.87    349.31 o 
   7  11   5     5196.65     5678.48    475.61 o 
   8  11   5     4442.25     4566.42    585.29 o 
   9  11   5      973.55      936.13    494.58 o 
  10  11   5     1702.52     1813.63    560.61 o 
  11  11   5      414.88       66.24    546.33 o 
  -9  12   5      769.90      601.68    909.61 o 
  -8  12   5     9279.24     9906.35    776.84 o 
  -6  12   5    15516.07    17255.86    893.82 o 
  -5  12   5        5.31      231.33    444.72 o 
  -4  12   5    10155.21    11250.46    935.18 o 
  -3  12   5        8.43      120.24    344.15 o 
  -2  12   5    18708.82    20979.27   1232.14 o 
  -1  12   5        2.08     -232.93    320.33 o 
   0  12   5    31924.95    31618.91   1735.73 o 
   1  12   5       49.35     -408.04    349.97 o 
   2  12   5    15617.54    16984.37   1341.87 o 
   3  12   5      104.23     -343.98    325.15 o 
   4  12   5     7771.25     8437.69    813.76 o 
   5  12   5      370.38      433.37    367.56 o 
   6  12   5    12541.75    14397.84    911.83 o 
   7  12   5     1088.12     1145.33    505.33 o 
   8  12   5    15240.58    15703.74   1819.38 o 
   9  12   5      523.20      503.99    690.39 o 
  10  12   5     3949.67     4122.63    680.49 o 
  -8  13   5      146.23      450.22    493.60 o 
  -7  13   5     9652.09    11204.22    813.99 o 
  -6  13   5      169.83      -38.63    475.04 o 
  -5  13   5     9839.86    11762.29   1281.43 o 
  -4  13   5      501.85      607.59    420.63 o 
  -3  13   5     8022.56    11492.98   1892.50 o 
  -2  13   5        5.72     -199.60    338.83 o 
  -1  13   5    20694.55    21357.48   1444.20 o 
   0  13   5        2.26      240.70    501.24 o 
   1  13   5    22880.00    25944.31    840.48 o 
   2  13   5      716.32      487.87    386.90 o 
   3  13   5     7209.90     8262.92    679.56 o 
   4  13   5       40.95        5.28    406.93 o 
   5  13   5     7919.73     8545.91    712.44 o 
   6  13   5       18.95     -125.59    480.55 o 
   7  13   5    12585.56    12515.29   1078.34 o 
   8  13   5      358.09      236.35    517.31 o 
   9  13   5     8127.63     8540.11   1166.12 o 
  -7  14   5      515.98      489.39    533.48 o 
  -6  14   5      873.35     1285.01    539.88 o 
  -5  14   5       17.99     -132.12    691.20 o 
  -4  14   5     1875.24     2448.50    830.13 o 
  -3  14   5      224.39      483.14    470.97 o 
  -2  14   5     3660.49     4279.44    571.97 o 
  -1  14   5      176.91      315.01    362.52 o 
   0  14   5     3957.86     3793.64    642.48 o 
   1  14   5      331.69      318.90    415.05 o 
   2  14   5     2718.67     2749.59    435.57 o 
   3  14   5      437.84      303.77    473.51 o 
   4  14   5     1251.81      980.34    515.67 o 
   5  14   5       18.48     -304.33    482.36 o 
   6  14   5     1332.26     1068.65    552.28 o 
   7  14   5      796.35      814.34    560.31 o 
   8  14   5     1738.90     1827.80    606.52 o 
  -5  15   5      314.18      211.98    561.72 o 
  -4  15   5      148.19      413.86    513.40 o 
  -3  15   5      381.75      343.75    485.14 o 
  -2  15   5      253.76      213.90    462.39 o 
  -1  15   5     2192.48     2338.43    908.79 o 
   0  15   5       21.83      206.82    518.46 o 
   1  15   5     1723.26     2201.98    988.92 o 
   2  15   5      911.27     1174.77    494.98 o 
   3  15   5      328.11      573.15    522.27 o 
   4  15   5      363.72      152.36    481.32 o 
   5  15   5      434.55      915.10    546.20 o 
   6  15   5      356.61      106.46    806.51 o 
  -3  16   5       77.42     -252.96    488.41 o 
  -2  16   5     7008.33    10385.96   1283.38 o 
  -1  16   5        3.22      253.42    820.19 o 
   1  16   5        0.65     -248.21    780.13 o 
   2  16   5     6233.67     6335.81   1094.46 o 
   3  16   5       24.15     -188.29    572.80 o 
   4  16   5     4438.72     5225.09    878.17 o 
  -3 -14   6      274.88      325.13    445.72 o 
  -2 -14   6     1984.67     2674.03    792.67 o 
  -1 -14   6      565.28      844.43    651.74 o 
   0 -14   6     4217.00     5433.69    958.79 o 
   1 -14   6        3.62      147.76    564.20 o 
   2 -14   6     2716.52     2550.64    688.40 o 
   3 -14   6       42.27     -592.00    597.35 o 
   4 -14   6     1057.97      983.94    645.42 o 
   5 -14   6      493.29      332.65    623.61 o 
  -5 -13   6     4828.03     4603.26    652.87 o 
  -4 -13   6      423.29      201.36    441.41 o 
  -3 -13   6     6413.88     7483.59    598.34 o 
  -2 -13   6      406.02      497.39    438.42 o 
  -1 -13   6    12395.53    13800.96   1071.49 o 
   0 -13   6       68.07      606.23    561.96 o 
   1 -13   6    13544.01    15572.13   1040.88 o 
   2 -13   6       78.77     -109.44    541.89 o 
   3 -13   6     6512.09     6733.98    788.68 o 
   4 -13   6        0.40     -458.14    569.22 o 
   5 -13   6     5891.42     6910.35   1230.13 o 
   6 -13   6       27.24     -311.85    524.74 o 
   7 -13   6    12165.46    12718.53   1226.71 o 
  -7 -12   6      266.78      265.35    481.89 o 
  -6 -12   6     7885.08     7649.93    735.13 o 
  -5 -12   6      303.10      339.77    416.96 o 
  -4 -12   6     4805.93     4925.45    694.14 o 
  -3 -12   6      378.35      177.51    382.80 o 
  -2 -12   6     9139.59     9780.23    624.94 o 
  -1 -12   6       72.24     -555.99    370.66 o 
   0 -12   6    18122.74    19895.42   1055.10 o 
   1 -12   6       28.32     -286.27    539.83 o 
   2 -12   6     9449.15    10517.09    856.01 o 
   3 -12   6      339.54     -116.10    551.50 o 
   4 -12   6     5116.24     5711.36    727.09 o 
   5 -12   6       91.41       78.49    665.96 o 
   6 -12   6    11380.33    10296.06   1083.38 o 
   7 -12   6       19.64      -29.56    697.39 o 
   8 -12   6    10347.28    10841.34   1130.29 o 
  -8 -11   6     2508.44     3163.00    576.93 o 
  -7 -11   6      361.27      375.91    482.20 o 
  -6 -11   6     1335.25     1077.65    418.94 o 
  -5 -11   6     1789.37     1325.28    439.50 o 
  -4 -11   6      446.75       75.17    391.88 o 
  -3 -11   6      338.94      287.64    378.38 o 
  -2 -11   6     2369.03     2819.63    451.75 o 
  -1 -11   6     2739.53     2371.92    429.89 o 
   0 -11   6      391.57      334.76    356.50 o 
   1 -11   6     2772.85     2747.18    613.80 o 
   2 -11   6      871.59     1139.46    600.08 o 
   3 -11   6      833.55     1027.34    549.43 o 
   4 -11   6       42.82      189.91    530.14 o 
   5 -11   6      502.46      679.10    539.24 o 
   6 -11   6       29.21       91.12    516.49 o 
   7 -11   6     3413.63     3013.15   1474.26 o 
   8 -11   6     1242.02     1007.64    470.68 o 
   9 -11   6     2438.18     2091.17    437.72 o 
  -9 -10   6     2750.79     2001.74    565.22 o 
  -8 -10   6     1273.00     1415.84    534.10 o 
  -7 -10   6     1933.56     1422.90    519.98 o 
  -6 -10   6     1439.90      812.33    415.83 o 
  -5 -10   6      897.09      884.62    393.60 o 
  -4 -10   6     2296.22     2454.83    361.08 o 
  -3 -10   6      742.97      529.22    373.07 o 
  -2 -10   6     1749.99     1260.76    368.81 o 
  -1 -10   6     1410.11     1278.66    382.91 o 
   0 -10   6     3156.91     3024.38    416.49 o 
   1 -10   6       25.02     -339.06    329.26 o 
   2 -10   6     2811.69     2133.12    594.86 o 
   3 -10   6      452.20      794.41    559.34 o 
   4 -10   6     1469.82     1843.10    602.53 o 
   5 -10   6      961.36      851.52    497.42 o 
   6 -10   6     3670.30     3841.08    633.10 o 
   7 -10   6      455.96       37.53    343.66 o 
   8 -10   6     1490.27     1573.58    402.26 o 
   9 -10   6     1526.54     1803.59    432.51 o 
  10 -10   6     1227.74      955.26    406.76 o 
  -9  -9   6     6482.46     6013.99    638.40 o 
  -8  -9   6     1033.81      866.97    418.42 o 
  -7  -9   6    14604.21    13406.96    801.20 o 
  -6  -9   6      150.68      -63.02    375.10 o 
  -5  -9   6     5501.21     5012.98    507.87 o 
  -4  -9   6       88.53     -162.40    356.54 o 
  -3  -9   6    11700.91    10681.08    582.26 o 
  -2  -9   6      684.85      975.67    363.63 o 
  -1  -9   6    25223.60    24058.88   1589.41 o 
   0  -9   6      391.60       34.29    346.83 o 
   1  -9   6    27491.71    24599.72   1551.76 o 
   2  -9   6      297.01      438.28    502.51 o 
   3  -9   6    12881.06    10149.84   1471.01 o 
   4  -9   6       15.24       29.05    496.67 o 
   5  -9   6     9102.05     8911.52    922.11 o 
   6  -9   6       22.54     -423.46    303.30 o 
   7  -9   6    16101.89    13873.84   1515.11 o 
   8  -9   6       30.58     -195.72    335.49 o 
   9  -9   6     8744.00     7603.49    807.70 o 
  10  -9   6     2182.02     1741.66    511.55 o 
  11  -9   6     7164.94     6148.66    879.50 o 
 -10  -8   6     4510.67     3247.45    470.31 o 
  -9  -8   6     1116.10      758.85    516.36 o 
  -8  -8   6    10805.40    10061.51    628.46 o 
  -7  -8   6      255.95      -56.67    379.30 o 
  -6  -8   6    17641.81    17027.42    827.34 o 
  -5  -8   6       21.51       39.91    359.97 o 
  -4  -8   6     6984.10     6811.97    546.73 o 
  -3  -8   6      583.43      533.51    340.37 o 
  -2  -8   6    19871.84    18116.66    671.27 o 
  -1  -8   6      502.25      334.57    332.00 o 
   0  -8   6    33692.75    29789.20    821.20 o 
   1  -8   6       29.44      147.85    290.43 o 
   2  -8   6    25324.16    22926.75    690.52 o 
   3  -8   6      192.13     -295.51    479.19 o 
   4  -8   6    18288.94    16533.30   1402.59 o 
   5  -8   6      317.83      533.84    310.73 o 
   6  -8   6    23520.31    19651.64   2243.98 o 
   7  -8   6      506.58      329.09    340.10 o 
   8  -8   6    13625.69    11965.51   1538.26 o 
   9  -8   6      916.50      571.24    375.97 o 
  10  -8   6    10029.50     8547.30   1294.88 o 
  11  -8   6       38.99       89.28    393.21 o 
  12  -8   6     8102.12     7495.51    832.07 o 
 -11  -7   6     1173.58      980.05    414.92 o 
 -10  -7   6     3236.90     3550.68   1038.76 o 
  -9  -7   6     1248.19      927.21    430.66 o 
  -8  -7   6     5941.80     5000.10    640.80 o 
  -7  -7   6     4250.92     3738.13    478.08 o 
  -6  -7   6     1625.89     1267.55    402.83 o 
  -5  -7   6     2718.31     2255.57    393.16 o 
  -4  -7   6       60.81      265.12    338.28 o 
  -3  -7   6     1890.82     1747.33    362.10 o 
  -2  -7   6     4316.82     4543.13    407.65 o 
  -1  -7   6     7676.31     7044.26    458.26 o 
   0  -7   6      315.01      647.30    302.30 o 
   1  -7   6     7812.68     7418.23    435.52 o 
   2  -7   6      828.39      957.07    206.07 o 
   3  -7   6     5261.12     4956.46    365.60 o 
   4  -7   6       28.77      189.32    279.83 o 
   5  -7   6     7997.20     6873.88    449.58 o 
   6  -7   6      312.26      278.86    302.15 o 
   7  -7   6     2682.11     2141.15    378.99 o 
   8  -7   6      738.13      645.96    348.94 o 
   9  -7   6     3926.11     3331.94    447.43 o 
  10  -7   6     1805.36     1551.61    420.02 o 
  11  -7   6     2886.55     2613.62    450.31 o 
  12  -7   6     1802.50     1942.19    456.47 o 
 -11  -6   6      914.89      734.82    500.44 o 
 -10  -6   6      763.61      388.64    483.52 o 
  -9  -6   6     8796.00     7251.94    725.88 o 
  -8  -6   6     2309.03     1951.55    425.69 o 
  -7  -6   6     3750.23     3379.79    439.63 o 
  -6  -6   6     1512.12     1438.98    368.69 o 
  -5  -6   6       58.66     -251.18    333.15 o 
  -4  -6   6     1973.48     1818.85    361.96 o 
  -3  -6   6     2369.60     2424.91    359.77 o 
  -2  -6   6      583.87      577.19    301.38 o 
  -1  -6   6     5775.31     4954.80    380.89 o 
   0  -6   6     3931.87     3403.61    333.64 o 
   1  -6   6      180.75      199.79    161.86 o 
   2  -6   6      586.71      598.77    187.21 o 
   3  -6   6      152.77      -86.62    179.36 o 
   4  -6   6     1116.11     1005.94    559.60 o 
   5  -6   6      355.01      501.22    276.26 o 
   6  -6   6     4128.56     4388.57    604.23 o 
   7  -6   6      199.55       20.56    327.23 o 
   8  -6   6       37.19     -239.97    331.41 o 
   9  -6   6      474.51      702.58    373.82 o 
  10  -6   6      307.67     -109.60    341.20 o 
  11  -6   6     3200.72     3017.21    503.20 o 
  12  -6   6     1818.27     1653.95    432.51 o 
  13  -6   6     3770.58     2383.20    609.93 o 
 -12  -5   6      208.72     -542.34    749.83 o 
 -11  -5   6     1850.83     1509.96    534.41 o 
 -10  -5   6     2045.84     1364.63    385.75 o 
  -9  -5   6    10624.73     9783.94    518.43 o 
  -8  -5   6      410.99      238.72    364.45 o 
  -7  -5   6    24524.57    22277.88    729.44 o 
  -6  -5   6      341.29      181.45    325.34 o 
  -5  -5   6    11613.38    11068.60   1007.58 o 
  -4  -5   6     1658.38     1938.03    350.70 o 
  -3  -5   6    12020.88    10295.25    468.98 o 
  -2  -5   6     3726.17     3646.81    344.39 o 
  -1  -5   6    39881.95    38571.51   1015.29 o 
   0  -5   6      589.42      475.90    143.53 o 
   1  -5   6    32990.98    30712.48    928.69 o 
   2  -5   6     1231.44     1349.74    186.01 o 
   3  -5   6    40460.43    39643.13   2593.70 o 
   4  -5   6      998.60      836.14    186.72 o 
   5  -5   6    26686.95    27472.63   1973.04 o 
   6  -5   6      727.88      412.53    302.10 o 
   7  -5   6     9890.38     9839.60    552.66 o 
   8  -5   6      145.69     -215.84    316.84 o 
   9  -5   6     9378.95     9221.63    865.99 o 
  10  -5   6      317.24      247.95    363.63 o 
  11  -5   6    10774.39    11402.87   1056.59 o 
  12  -5   6     2057.16     2397.76    461.71 o 
  13  -5   6     7158.58     6944.45   1315.79 o 
 -12  -4   6     2559.63     2610.09    864.17 o 
 -11  -4   6       47.43     -171.08    420.56 o 
 -10  -4   6     7347.31     7511.29    487.25 o 
  -9  -4   6      903.26      815.55    341.60 o 
  -8  -4   6    17417.75    17827.97    588.52 o 
  -7  -4   6       25.65     -151.62    275.74 o 
  -6  -4   6    32620.45    32638.49    716.98 o 
  -5  -4   6       27.38       58.88    287.70 o 
  -4  -4   6    18271.21    18128.64   1521.63 o 
  -3  -4   6      435.30      429.55    241.15 o 
  -2  -4   6    33193.08    32633.89   1843.95 o 
  -1  -4   6     1044.57      813.11    248.24 o 
   0  -4   6    49976.41    47203.59   1863.77 o 
   1  -4   6      348.81      425.03    152.37 o 
   2  -4   6    43846.19    44766.26   2480.58 o 
   3  -4   6       89.55      -19.63    155.29 o 
   4  -4   6    43748.13    42542.27   2854.82 o 
   5  -4   6      189.99       20.06    255.89 o 
   6  -4   6    24922.89    24666.98   2143.49 o 
   7  -4   6      207.25      104.10    290.16 o 
   8  -4   6    15719.73    15639.83   1901.38 o 
   9  -4   6     2269.25     1622.36    387.55 o 
  10  -4   6    23478.60    23017.27   1835.54 o 
  11  -4   6        1.61      -62.03    361.49 o 
  12  -4   6    13121.88    13808.93    885.64 o 
  13  -4   6       70.28     -133.92    526.64 o 
 -12  -3   6     1008.75     1909.77    815.31 o 
 -11  -3   6     1760.34     2045.29    443.14 o 
 -10  -3   6     6987.13     7008.74    565.32 o 
  -9  -3   6     2316.42     2691.30    356.64 o 
  -8  -3   6     1626.71     1437.18    301.71 o 
  -7  -3   6     7860.98     8517.64    423.59 o 
  -6  -3   6     1292.48     1056.04    292.69 o 
  -5  -3   6     6962.66     7514.19    376.38 o 
  -4  -3   6      436.25      481.99    176.93 o 
  -3  -3   6     8541.75     9551.28    424.55 o 
  -2  -3   6     2727.98     2544.16    238.08 o 
  -1  -3   6    22389.67    24274.57    607.77 o 
   0  -3   6      149.48      389.15    148.05 o 
   1  -3   6    17734.05    20933.54    446.82 o 
   2  -3   6     1527.43     1652.41    185.27 o 
   3  -3   6    23673.88    27514.93   1616.53 o 
   4  -3   6      188.28      301.53    160.90 o 
   5  -3   6    11048.19    11112.24   1439.14 o 
   6  -3   6     1332.63     1447.15    292.07 o 
   7  -3   6     6770.75     7055.09    792.00 o 
   8  -3   6       49.28      210.29    288.30 o 
   9  -3   6     9056.78     9370.87    913.04 o 
  10  -3   6     1132.30     1257.35    358.55 o 
  11  -3   6     8280.79     8043.87   1132.41 o 
  12  -3   6     3209.46     3852.29    864.00 o 
  13  -3   6     3206.89     3696.83    631.41 o 
 -12  -2   6      292.85      154.80    397.80 o 
 -11  -2   6     3551.37     3634.69    480.25 o 
 -10  -2   6      177.50      117.95    346.80 o 
  -9  -2   6    12142.33    12172.43    494.04 o 
  -8  -2   6       65.95      179.66    275.46 o 
  -7  -2   6     2928.76     3117.37    315.63 o 
  -6  -2   6     1446.86     1396.08    208.02 o 
  -5  -2   6     3568.10     4016.60    241.92 o 
  -4  -2   6      332.14      204.72    153.36 o 
  -3  -2   6      763.46      660.47    159.24 o 
  -2  -2   6     1510.99     1595.65    169.97 o 
  -1  -2   6     1681.77     2141.65    188.23 o 
   0  -2   6      387.27      399.84    158.43 o 
   1  -2   6       10.07      137.96    149.15 o 
   2  -2   6      188.28      201.67    155.67 o 
   3  -2   6      932.20     1172.22    189.38 o 
   4  -2   6     4400.11     5218.92    589.34 o 
   5  -2   6     5375.35     5384.50    701.92 o 
   6  -2   6     2571.19     2849.39    271.84 o 
   7  -2   6     1406.82     1459.30    299.71 o 
   8  -2   6     1609.32     1604.98    321.16 o 
   9  -2   6     1918.09     2190.98    391.04 o 
  10  -2   6      848.23      931.83    330.73 o 
  11  -2   6     2350.21     2122.53    513.04 o 
  12  -2   6       45.42      -24.70    466.17 o 
  13  -2   6     5936.88     6921.96   1340.39 o 
  14  -2   6       34.23      174.89    545.30 o 
 -12  -1   6     1759.31     1347.45    423.11 o 
 -11  -1   6     3428.75     3592.83    471.87 o 
 -10  -1   6     2320.62     2166.65    413.48 o 
  -9  -1   6     8691.64     9839.39    632.45 o 
  -8  -1   6      854.03     1023.36    214.72 o 
  -7  -1   6    18584.18    20017.14    634.04 o 
  -6  -1   6      750.66      714.14    188.90 o 
  -5  -1   6    22718.00    27382.45    534.29 o 
  -4  -1   6     3561.76     4173.17    221.05 o 
  -3  -1   6    27338.32    31982.79   2312.06 o 
  -2  -1   6       11.90      342.93    136.21 o 
  -1  -1   6    30307.96    29379.37   1225.95 o 
   0  -1   6      224.76      181.98    151.94 o 
   1  -1   6    23209.53    21662.48   1341.49 o 
   2  -1   6     1998.80     2422.09    206.46 o 
   3  -1   6    86206.34    90976.22  10231.53 o 
   4  -1   6      252.83      470.49    173.69 o 
   5  -1   6    28641.73    34686.92   1810.62 o 
   6  -1   6     3283.28     4066.47    256.52 o 
   7  -1   6     8038.71     9395.88    714.72 o 
   8  -1   6      185.79      -85.07    250.07 o 
   9  -1   6     6840.82     7776.01    449.40 o 
  10  -1   6     1105.73     1154.40    425.51 o 
  11  -1   6    11707.49    13068.63   1697.06 o 
  12  -1   6     4422.46     4989.45    613.26 o 
  13  -1   6     4795.55     4942.52   1205.05 o 
  14  -1   6     2278.39     1680.19    608.08 o 
 -13   0   6       42.59       76.55    664.49 o 
 -12   0   6     5485.31     6075.92    620.48 o 
 -11   0   6        1.73      158.40    430.56 o 
 -10   0   6    10696.28    11480.57    537.05 o 
  -9   0   6       16.21      163.79    279.50 o 
  -8   0   6    22722.40    27225.81   1016.62 o 
  -7   0   6       11.68     -196.07    203.88 o 
  -6   0   6    28466.09    33295.22    622.15 o 
  -5   0   6        7.69      -86.85    158.48 o 
  -4   0   6    26784.54    29407.37    599.34 o 
  -3   0   6      732.65      703.79    152.33 o 
  -2   0   6    67073.33    89070.25   6729.58 o 
  -1   0   6       85.29      310.84    130.01 o 
   0   0   6    23518.83    33804.11   1490.67 o 
   1   0   6        3.34      129.25    153.29 o 
   2   0   6    44215.94    62840.10   2750.82 o 
   3   0   6      561.83      439.85    163.59 o 
   4   0   6   116751.14   158256.16   3881.68 o 
   5   0   6        1.64     -100.05    157.64 o 
   6   0   6    36965.29    45204.87   1819.53 o 
   7   0   6      130.90     -115.09    186.45 o 
   8   0   6     7213.27     7729.54    481.58 o 
   9   0   6        9.11     -285.68    528.01 o 
  10   0   6    32507.17    36078.59   3592.50 o 
  11   0   6        0.87     -466.54    545.60 o 
  12   0   6    15114.17    19240.57   1196.90 o 
  13   0   6       27.28     -349.52    488.59 o 
  14   0   6     4324.41     4753.14    646.85 o 
 -13   1   6     2196.32     1689.90    744.30 o 
 -12   1   6     1688.70     1770.35    728.66 o 
 -11   1   6     2744.07     2710.54    386.03 o 
 -10   1   6     2955.52     2697.97    358.89 o 
  -9   1   6     9786.24    11010.11    690.61 o 
  -8   1   6     1954.35     2140.26    335.48 o 
  -7   1   6     7570.18     8522.23    425.92 o 
  -6   1   6     3608.40     3475.12    253.56 o 
  -5   1   6    14118.12    15574.55    879.19 o 
  -4   1   6     1238.19     1221.96    165.86 o 
  -3   1   6    52421.11    57054.03   2550.68 o 
  -2   1   6      735.07      838.74    149.62 o 
  -1   1   6    13462.09    13547.83    723.42 o 
   0   1   6       24.55      -59.24    128.84 o 
   1   1   6    11709.67    10596.71    534.82 o 
   2   1   6      513.72     1004.93    165.53 o 
   3   1   6    59454.96    71118.40   3217.23 o 
   4   1   6      468.11      599.05    170.37 o 
   5   1   6    36066.45    41551.03   1746.01 o 
   6   1   6     5475.04     6083.78    499.63 o 
   7   1   6    13775.53    14024.29    609.62 o 
   8   1   6     1194.67     1188.64    275.44 o 
   9   1   6     5493.00     6304.85    522.33 o 
  10   1   6      675.83      881.09    421.62 o 
  11   1   6     7786.64     8714.92    641.20 o 
  12   1   6     2288.99     2211.40    632.25 o 
  13   1   6     6612.57     6310.18    657.92 o 
  14   1   6     1380.84     1093.85    559.32 o 
 -13   2   6     1595.65     2346.05    520.66 o 
 -12   2   6      301.49      407.55    438.03 o 
 -11   2   6     4978.09     5689.01    571.20 o 
 -10   2   6       22.25     -222.03    278.57 o 
  -9   2   6     3639.00     3797.82    369.19 o 
  -8   2   6      575.88      922.49    348.11 o 
  -7   2   6     5876.10     5924.72    385.95 o 
  -6   2   6      504.42      249.52    228.75 o 
  -5   2   6     6841.51     6460.79    342.13 o 
  -4   2   6      343.27      596.89    154.44 o 
  -3   2   6     1278.96     1769.15    225.67 o 
  -2   2   6     2509.26     2544.30    503.27 o 
  -1   2   6     1636.72     1426.60    144.86 o 
   0   2   6      424.37      307.31    130.71 o 
   1   2   6     6893.78     7088.44    347.24 o 
   2   2   6      418.72      508.38    149.68 o 
   3   2   6      738.37      923.74    171.18 o 
   4   2   6      156.15      421.54    151.54 o 
   5   2   6     9117.55     8701.03    440.96 o 
   6   2   6      186.46      105.32    155.97 o 
   7   2   6     1714.13     1605.94    284.23 o 
   8   2   6     1923.09     2513.17    333.79 o 
   9   2   6     1344.61     1044.30    311.70 o 
  10   2   6       13.46     -266.87    356.78 o 
  11   2   6     3848.46     4550.71    564.88 o 
  12   2   6       83.21      528.77    436.05 o 
  13   2   6     6222.66     5826.38    919.54 o 
  14   2   6        8.58      -67.31    474.63 o 
 -12   3   6     2513.01     2444.12    508.61 o 
 -11   3   6     6582.96     6688.27    603.02 o 
 -10   3   6      994.76     1267.85    336.88 o 
  -9   3   6     8414.31     8169.78    470.20 o 
  -8   3   6     1220.32     1493.27    301.88 o 
  -7   3   6     4246.15     4352.26    360.62 o 
  -6   3   6     1576.06     1642.20    280.06 o 
  -5   3   6    18824.88    16377.85    510.74 o 
  -4   3   6     4793.57     4595.82    272.14 o 
  -3   3   6    46598.39    43270.57   4784.51 o 
  -2   3   6      597.77      508.49    190.06 o 
  -1   3   6    11739.45    10877.09   1505.78 o 
   0   3   6       41.57        8.79    121.50 o 
   1   3   6    14066.05    12240.25    989.17 o 
   2   3   6       92.66      257.12    121.16 o 
   3   3   6    30614.76    29350.76   1019.49 o 
   4   3   6     2126.62     2231.52    176.01 o 
   5   3   6    28525.42    29227.13   1766.18 o 
   6   3   6     3298.95     2877.36    291.95 o 
   7   3   6    11008.05    10980.16    584.20 o 
   8   3   6     1709.84     1800.30    273.99 o 
   9   3   6     6651.83     7166.47    440.63 o 
  10   3   6      109.30       -2.34    311.61 o 
  11   3   6     7009.50     8466.28    636.77 o 
  12   3   6     2928.80     2872.21    508.72 o 
  13   3   6     1834.42     1372.16    481.99 o 
  14   3   6     2970.42     3337.08    619.41 o 
 -12   4   6     6601.88     6610.38    651.13 o 
 -11   4   6      371.27      128.93    418.86 o 
 -10   4   6    11028.84    11428.23    705.47 o 
  -9   4   6      382.41      646.87    291.60 o 
  -8   4   6    17796.87    16729.03    586.15 o 
  -7   4   6      282.55      144.27    250.42 o 
  -6   4   6    24526.16    20725.12   1819.72 o 
  -5   4   6        2.71     -125.81    215.85 o 
  -4   4   6    68479.81    54017.44   2425.35 o 
  -3   4   6     2852.14     2493.35    273.98 o 
  -2   4   6    47860.58    37792.74   3250.69 o 
  -1   4   6      364.43      437.95    177.56 o 
   0   4   6    14715.91    11614.31    962.82 o 
   1   4   6     1556.36     1884.99    173.03 o 
   2   4   6    28269.95    22220.01   1437.40 o 
   3   4   6       67.81      -34.78    118.49 o 
   4   4   6    87087.97    75393.96   5627.81 o 
   5   4   6        2.29     -168.26    207.78 o 
   6   4   6    27002.80    26838.84   1667.23 o 
   7   4   6     1122.90     1061.50    294.07 o 
   8   4   6    21582.32    20570.57    651.86 o 
   9   4   6      643.97      745.84    315.26 o 
  10   4   6    16761.42    17213.73    640.39 o 
  11   4   6      282.45      278.82    316.32 o 
  12   4   6    11170.63    12276.26    736.22 o 
  13   4   6       37.34      118.56    461.42 o 
  14   4   6     4848.93     5165.89   1045.27 o 
 -12   5   6     1822.37     1934.79    527.26 o 
 -11   5   6     6344.93     5882.28    602.95 o 
 -10   5   6      402.10      405.20    413.73 o 
  -9   5   6     4403.70     3819.24    492.94 o 
  -8   5   6     1810.97     1436.42    319.60 o 
  -7   5   6    10299.39     8536.03    710.69 o 
  -6   5   6     6548.35     5752.43    613.36 o 
  -5   5   6    27089.48    22048.06   1900.56 o 
  -4   5   6     1806.18     1557.13    256.56 o 
  -3   5   6    45806.54    34660.21   6223.28 o 
  -2   5   6     4839.47     5273.38    331.37 o 
  -1   5   6    14218.15    10721.49    764.05 o 
   0   5   6       17.64      -74.73    123.85 o 
   1   5   6    15467.58    12739.70    708.15 o 
   2   5   6     3738.42     3595.20    232.33 o 
   3   5   6    70625.84    57877.02   1727.77 o 
   4   5   6     1333.47     1298.14    251.56 o 
   5   5   6    24569.26    21760.59    837.76 o 
   6   5   6     1139.77     1263.80    283.18 o 
   7   5   6    16418.16    15290.25   1060.79 o 
   8   5   6      519.05      582.32    281.89 o 
   9   5   6    12283.84    11069.20    524.11 o 
  10   5   6      349.43      396.54    291.87 o 
  11   5   6     6642.01     6885.85    495.95 o 
  12   5   6      518.72      399.59    345.06 o 
  13   5   6     6239.98     6043.41    627.05 o 
 -12   6   6      138.51      386.62    471.36 o 
 -11   6   6     6189.12     6629.79   1041.69 o 
 -10   6   6      431.96      436.50    407.19 o 
  -9   6   6      441.64      207.07    387.22 o 
  -8   6   6      197.23      -15.99    333.72 o 
  -7   6   6     3125.10     3420.52    368.80 o 
  -6   6   6      518.14      261.81    272.05 o 
  -5   6   6     5293.25     4755.57    445.20 o 
  -4   6   6     2673.18     2090.53    566.22 o 
  -3   6   6     1692.71     1763.72    276.60 o 
  -2   6   6      588.04      536.23    136.05 o 
  -1   6   6     2391.18     2189.88    222.71 o 
   0   6   6     1234.31     1630.14    176.96 o 
   1   6   6     8178.64     7915.42    596.48 o 
   2   6   6     2690.44     2496.39    203.93 o 
   3   6   6       30.31      -60.15    131.26 o 
   4   6   6      149.66      265.83    216.30 o 
   5   6   6     7146.85     6863.41    403.01 o 
   6   6   6     2608.97     2350.89    337.61 o 
   7   6   6     4801.92     4087.12    383.04 o 
   8   6   6      148.52      -81.83    283.69 o 
   9   6   6     2751.80     2961.02    384.76 o 
  10   6   6      717.14      561.29    334.27 o 
  11   6   6     3363.71     3120.49    423.52 o 
  12   6   6      883.65     1273.11    384.63 o 
  13   6   6     1072.23      647.80    485.85 o 
 -12   7   6     3160.21     3109.39    567.88 o 
 -11   7   6     5266.80     5286.59    607.19 o 
 -10   7   6     2939.48     2450.88    516.29 o 
  -9   7   6     5403.49     4587.78    553.80 o 
  -8   7   6      249.16      273.44    386.69 o 
  -7   7   6     5161.49     4070.13    375.68 o 
  -6   7   6     3499.36     2944.36    344.30 o 
  -5   7   6     8977.88     6989.80    892.46 o 
  -4   7   6      169.58       51.64    255.85 o 
  -3   7   6    15067.00    12783.64   1049.21 o 
  -2   7   6     1247.27     1257.56    181.31 o 
  -1   7   6     7365.81     6599.75    273.31 o 
   0   7   6       41.33     -127.20    153.32 o 
   1   7   6     7345.25     6632.58    309.97 o 
   2   7   6       10.13       54.49    156.19 o 
   3   7   6    11948.72     9705.72    505.84 o 
   4   7   6      671.77      552.91    264.94 o 
   5   7   6     9249.30     8616.65    463.76 o 
   6   7   6      707.92     1043.43    286.89 o 
   7   7   6     4635.48     4205.95    396.60 o 
   8   7   6     3365.08     3495.12    393.11 o 
   9   7   6     6814.06     6197.69    559.77 o 
  10   7   6      871.24      951.89    329.15 o 
  11   7   6     1318.38     1501.66    384.42 o 
  12   7   6     1864.82     1903.25    405.84 o 
  13   7   6     1698.91     1265.98    425.02 o 
 -11   8   6      378.01      656.71    442.85 o 
 -10   8   6    12001.67    10313.29    726.97 o 
  -9   8   6      989.06      831.62    462.70 o 
  -8   8   6     9601.65     8791.71    625.91 o 
  -7   8   6      141.64      272.21    378.82 o 
  -6   8   6    11625.29     9343.36   1226.09 o 
  -5   8   6      255.23      121.24    286.99 o 
  -4   8   6    44331.86    34666.96   4518.71 o 
  -2   8   6    35236.95    28688.97   2950.08 o 
  -1   8   6      579.53      305.59    192.64 o 
   0   8   6    32973.22    28812.37    875.31 o 
   1   8   6       33.01     -148.49    173.95 o 
   2   8   6    30800.83    26328.47   1863.78 o 
   3   8   6       18.81      233.08    253.31 o 
   4   8   6    26288.26    23021.91   1629.07 o 
   5   8   6     1438.25     1606.13    343.98 o 
   6   8   6    21714.64    19785.38    884.51 o 
   7   8   6      654.52      375.62    299.31 o 
   8   8   6    25856.42    24985.73    777.45 o 
   9   8   6      893.05     1194.12    361.18 o 
  10   8   6     8419.00     7985.06    633.57 o 
  11   8   6      115.00      167.31    353.83 o 
  12   8   6     4907.87     4869.56    500.14 o 
 -11   9   6     7146.22     7081.32    929.15 o 
 -10   9   6       22.76      135.55    454.55 o 
  -9   9   6     5942.14     5100.38    618.08 o 
  -8   9   6      241.57      -61.34    385.34 o 
  -7   9   6     9868.00     9252.84    671.86 o 
  -6   9   6     3521.40     3708.99    462.88 o 
  -5   9   6    15473.17    12323.35   1323.32 o 
  -4   9   6     1562.47     1754.71    343.72 o 
  -3   9   6    30164.02    26468.22   2039.60 o 
  -2   9   6      417.74       77.22    276.13 o 
  -1   9   6    17879.50    16419.78   1195.71 o 
   0   9   6        1.37     -221.55    198.32 o 
   1   9   6    21207.77    18869.21   1313.33 o 
   2   9   6       12.86     -208.40    188.91 o 
   3   9   6    26486.87    25909.37    729.10 o 
   4   9   6      793.98      606.35    322.59 o 
   5   9   6    19361.02    18229.93   1154.93 o 
   6   9   6      234.69      277.48    307.06 o 
   7   9   6    15443.25    14166.53   1072.43 o 
   8   9   6     1611.24     1526.69    369.10 o 
   9   9   6     6665.18     6709.37    505.78 o 
  10   9   6      203.72      550.55    363.57 o 
  11   9   6     4291.46     5037.04    488.38 o 
  12   9   6      172.44      205.35    369.94 o 
 -10  10   6      494.22      436.23    479.37 o 
  -9  10   6      278.98      750.67    478.11 o 
  -8  10   6      330.88       -4.05    410.64 o 
  -7  10   6     2426.34     2628.76    497.74 o 
  -6  10   6     1024.01     1188.63    416.64 o 
  -5  10   6     2565.45     2383.29    453.49 o 
  -4  10   6     2926.52     2364.49    381.02 o 
  -3  10   6       92.14      -54.07    292.53 o 
  -2  10   6      785.16      572.46    304.58 o 
  -1  10   6      140.89      -22.62    273.28 o 
   0  10   6     2824.63     2600.17    276.94 o 
   1  10   6       73.89      376.30    222.41 o 
   2  10   6     2127.01     1713.30    360.67 o 
   3  10   6       21.14      584.12    322.25 o 
   4  10   6      917.02      565.21    326.31 o 
   5  10   6      172.59      189.05    333.48 o 
   6  10   6     3056.80     3096.33    423.72 o 
   7  10   6     1585.73     1701.53    397.81 o 
   8  10   6      784.98      938.92    368.81 o 
   9  10   6     4888.70     5557.21    485.30 o 
  10  10   6     2049.28     2422.32    427.62 o 
  11  10   6     1777.57     1049.62    570.67 o 
  -9  11   6     2882.15     3564.92    601.98 o 
  -8  11   6      899.85     1281.67    509.57 o 
  -7  11   6     1640.79     1943.42    492.09 o 
  -6  11   6     1946.00     2267.26    510.04 o 
  -5  11   6     3411.02     3810.27    809.93 o 
  -4  11   6     1274.14     1164.00    356.78 o 
  -3  11   6     4748.47     4492.58    479.79 o 
  -2  11   6     1509.18     1173.47    355.43 o 
  -1  11   6     3224.42     3137.81    387.78 o 
   0  11   6        2.67     -214.58    324.09 o 
   1  11   6     4078.53     4377.06    781.16 o 
   2  11   6     2304.19     2143.49    388.13 o 
   3  11   6     1370.40     1455.88    374.54 o 
   4  11   6      628.88      220.72    337.09 o 
   5  11   6     2629.46     2259.33    411.23 o 
   6  11   6      806.52      878.00    376.61 o 
   7  11   6     4598.56     4975.95    484.56 o 
   8  11   6     1536.15     1544.20    405.06 o 
   9  11   6     1888.14     1395.31    408.11 o 
  10  11   6     2254.77     2145.51    568.58 o 
  -9  12   6      493.81      854.95    530.76 o 
  -8  12   6     6982.20     7691.84    734.49 o 
  -7  12   6       94.99     -356.77    428.72 o 
  -6  12   6    11530.68    14905.17    850.57 o 
  -5  12   6       63.90        1.11    399.45 o 
  -4  12   6    16922.26    19603.73   2174.42 o 
  -3  12   6       33.54      -59.79    328.47 o 
  -2  12   6    17180.19    19125.05   1569.92 o 
  -1  12   6        6.82     -136.82    308.35 o 
   0  12   6    20894.63    19980.25   1105.84 o 
   1  12   6        1.78     -498.38    332.25 o 
   2  12   6    19818.21    21938.14   1036.96 o 
   3  12   6       73.20     -226.67    342.78 o 
   4  12   6     8508.38     9886.41    745.60 o 
   5  12   6       57.98      237.88    370.61 o 
   6  12   6    12890.63    13332.67   1134.64 o 
   7  12   6     1033.78     1119.76    412.85 o 
   8  12   6    13183.22    14550.75   2553.58 o 
   9  12   6      763.40      791.67    553.45 o 
  10  12   6     3951.83     3246.46    630.05 o 
  -8  13   6       77.26     -134.33    476.36 o 
  -7  13   6     5739.26     5956.62    667.86 o 
  -6  13   6        3.95      340.10    464.11 o 
  -5  13   6    13841.32    15816.64    987.13 o 
  -4  13   6      273.83      809.44    460.79 o 
  -3  13   6    14034.00    15228.66    885.01 o 
  -2  13   6       36.46     -185.93    333.76 o 
  -1  13   6    12738.38    12933.39    885.41 o 
   0  13   6       32.86      -70.01    458.81 o 
   1  13   6    15497.76    16178.12   3592.66 o 
   2  13   6       23.29     -311.12    342.70 o 
   3  13   6     7943.42     9813.79    936.56 o 
   4  13   6      349.19       62.44    384.40 o 
   5  13   6     9919.31    10140.09    684.44 o 
   6  13   6       41.67      353.71    506.87 o 
   7  13   6    12545.27    14543.48    888.00 o 
   8  13   6      380.47      319.85    508.90 o 
   9  13   6     8422.54     9795.27    882.25 o 
  -6  14   6     1739.10     2024.80    540.27 o 
  -5  14   6      449.76      639.91    513.01 o 
  -4  14   6     3826.40     4496.57    613.78 o 
  -3  14   6      136.80      403.68    448.19 o 
  -2  14   6     1748.36     1909.99    496.32 o 
  -1  14   6      585.47      764.78    535.01 o 
   0  14   6     2581.89     3911.49    645.89 o 
   1  14   6      971.76     1012.70    547.39 o 
   2  14   6     3914.80     4368.76    719.38 o 
   3  14   6      350.28      486.61    399.86 o 
   4  14   6     1100.97     1003.75    430.23 o 
   5  14   6       56.83     -307.09    475.88 o 
   6  14   6     1991.89     2288.10    561.58 o 
   7  14   6      997.88     1301.38    583.00 o 
  -5  15   6     2189.80     2599.58    599.52 o 
  -4  15   6      127.02      358.07    494.76 o 
  -3  15   6      222.92      641.97    488.86 o 
  -2  15   6      299.51      619.87    828.66 o 
  -1  15   6     2204.09     2400.10    634.82 o 
   0  15   6        5.97       56.65    531.58 o 
   1  15   6     2033.20     2001.56    615.37 o 
   2  15   6      285.37       72.32    614.82 o 
   3  15   6      234.17     -124.76    821.17 o 
   4  15   6      351.04      234.57    520.84 o 
   5  15   6      128.66      -87.14    516.32 o 
   6  15   6      469.47      303.99    535.75 o 
  -2  16   6     7742.43     9674.24   1270.03 o 
  -1  16   6        3.02     -179.80    793.48 o 
   0  16   6    12156.94    14410.93   1939.08 o 
   1  16   6        2.46     -775.57    747.55 o 
   2  16   6     7260.79     8635.48   1204.88 o 
   3  16   6       26.07     -647.88    815.96 o 
  -1 -14   7      105.43     -538.41    544.01 o 
   0 -14   7     2338.01     3280.54    887.46 o 
   1 -14   7      152.06       88.56    666.42 o 
   2 -14   7     2394.85     2089.96    697.73 o 
   3 -14   7       64.56      -45.30    636.45 o 
  -4 -13   7      263.84      -76.00    446.61 o 
  -3 -13   7     7859.31     7936.34    632.74 o 
  -2 -13   7      235.56      230.15    450.70 o 
  -1 -13   7    10141.06    10646.03    888.36 o 
   0 -13   7       38.06      175.15    642.29 o 
   1 -13   7    10693.56    10628.80   1769.70 o 
   2 -13   7       31.95     -144.43    614.37 o 
   3 -13   7     6402.45     8119.49   1274.10 o 
   4 -13   7       32.60       11.87    623.45 o 
   5 -13   7     7409.69     7908.77   1107.16 o 
   6 -13   7       10.81     -414.58    521.15 o 
  -6 -12   7     4567.56     5001.62    675.84 o 
  -5 -12   7      263.04      694.45    443.91 o 
  -4 -12   7     6282.40     6102.73    565.49 o 
  -3 -12   7      110.71     -193.08    399.66 o 
  -2 -12   7     8151.30     8649.08    617.21 o 
  -1 -12   7      148.85      -44.23    412.37 o 
   0 -12   7    10619.65    10990.85   1345.27 o 
   1 -12   7       75.84      175.09    611.91 o 
   2 -12   7    10240.17    11325.55   1052.60 o 
   3 -12   7       51.74     -297.63    564.64 o 
   4 -12   7     6326.55     5475.89    741.20 o 
   5 -12   7       19.54     -197.18    535.25 o 
   6 -12   7     9896.22    10839.06   1117.91 o 
   7 -12   7        9.78      -49.00    534.18 o 
  -7 -11   7      355.29      380.98    517.29 o 
  -6 -11   7     2501.50     2562.87    500.12 o 
  -5 -11   7     1108.19      534.71    437.11 o 
  -4 -11   7      509.23      390.34    414.41 o 
  -3 -11   7      590.61      589.84    387.78 o 
  -2 -11   7      631.90      623.77    539.66 o 
  -1 -11   7     1527.43     1817.49    429.07 o 
   0 -11   7      602.88      515.35    391.95 o 
   1 -11   7     2068.56     2920.92    780.29 o 
   2 -11   7      112.95      468.39    593.92 o 
   3 -11   7      447.80      439.35    596.41 o 
   4 -11   7        4.71      381.88    549.39 o 
   5 -11   7     1323.68     1676.19    779.15 o 
   6 -11   7       66.64       36.91    526.91 o 
   7 -11   7     3461.13     3096.23    665.63 o 
   8 -11   7     1172.76      395.47    557.86 o 
   9 -11   7     1629.91      874.87    579.73 o 
  -8 -10   7     1076.96     1283.37    531.79 o 
  -7 -10   7     2632.26     1791.37    410.97 o 
  -6 -10   7     1577.56     1550.88    465.32 o 
  -5 -10   7      571.33      702.22    436.95 o 
  -4 -10   7      705.64      557.56    420.24 o 
  -3 -10   7      861.29      960.05    479.49 o 
  -2 -10   7     2366.39     2077.63    443.16 o 
  -1 -10   7      847.48      687.91    375.62 o 
   0 -10   7     5039.15     4764.91    398.39 o 
   1 -10   7       80.59      244.30    531.00 o 
   2 -10   7     1855.38     1931.84    570.64 o 
   3 -10   7        1.77     -754.15    502.76 o 
   4 -10   7     2334.83     1992.67    736.15 o 
   5 -10   7       31.00     -117.44    487.77 o 
   6 -10   7     2424.67     1876.55   1141.20 o 
   7 -10   7       75.49     -183.05    523.06 o 
   8 -10   7     1304.69     1222.68    434.39 o 
   9 -10   7     2451.95     1683.62    441.02 o 
  10 -10   7      705.44      344.37    399.90 o 
  -9  -9   7     5562.89     5007.15    542.04 o 
  -8  -9   7      752.72      516.92    449.56 o 
  -7  -9   7     9211.16     8639.24    623.55 o 
  -6  -9   7      135.91      481.78    409.37 o 
  -5  -9   7     9343.45     8964.04    605.72 o 
  -4  -9   7      601.95      399.42    386.12 o 
  -3  -9   7     7864.38     7238.60    539.88 o 
  -2  -9   7      590.45      788.40    369.03 o 
  -1  -9   7    24936.52    23061.99    773.66 o 
   0  -9   7      211.08       69.05    415.82 o 
   1  -9   7    23361.04    22562.30    936.32 o 
   2  -9   7       59.39       80.57    720.84 o 
   3  -9   7    12125.88    10905.13   2548.04 o 
   4  -9   7       20.65      537.08    509.89 o 
   5  -9   7     8098.24     6700.57    903.74 o 
   6  -9   7      507.55      329.53    340.60 o 
   7  -9   7    17599.80    16383.27   2276.42 o 
   8  -9   7      102.48     -332.90    361.76 o 
   9  -9   7    10711.41     9671.31    693.73 o 
  10  -9   7      204.91      276.91    387.34 o 
 -10  -8   7     4143.20     3790.11    630.70 o 
  -9  -8   7      604.07      330.95    486.33 o 
  -8  -8   7     8096.60     6514.57    554.16 o 
  -7  -8   7      114.71      641.46    408.34 o 
  -6  -8   7    12403.74    11148.94   1344.55 o 
  -5  -8   7      430.08      199.16    380.00 o 
  -4  -8   7     5527.38     4428.32    465.11 o 
  -3  -8   7      272.18      104.59    365.85 o 
  -2  -8   7    12071.18    11372.80    589.05 o 
  -1  -8   7     1008.52      643.50    356.46 o 
   0  -8   7    51640.62    44024.69   1144.24 o 
   1  -8   7      845.39      603.74    336.56 o 
   2  -8   7    19841.59    17296.73   1676.22 o 
   3  -8   7        3.69     -607.18    627.03 o 
   4  -8   7    10934.47     9086.51   1207.33 o 
   5  -8   7       30.47     -234.42    321.71 o 
   6  -8   7    14945.48    13053.84   1169.33 o 
   7  -8   7      200.67     -184.06    345.77 o 
   8  -8   7    22441.69    18552.53   1823.77 o 
   9  -8   7      715.31      800.87    389.11 o 
  10  -8   7     8425.97     7820.74    789.08 o 
  11  -8   7       42.38      -45.51    444.74 o 
 -10  -7   7     2953.57     3278.24    592.81 o 
  -9  -7   7     1325.62     1086.71    445.73 o 
  -8  -7   7     3568.47     3316.36    481.16 o 
  -7  -7   7     2556.19     2008.17    448.78 o 
  -6  -7   7     1374.00     1228.38    419.83 o 
  -5  -7   7     2416.19     1531.92    419.67 o 
  -4  -7   7       86.99      280.55    354.93 o 
  -3  -7   7     2771.36     2326.59    380.16 o 
  -2  -7   7     5917.79     5763.02    473.08 o 
  -1  -7   7     7633.91     6894.88    565.43 o 
   0  -7   7      864.03      927.90    340.73 o 
   1  -7   7     8292.23     7374.86    454.34 o 
   2  -7   7     2337.07     1954.24    343.76 o 
   3  -7   7     2927.58     2707.98    865.47 o 
   4  -7   7      143.80      526.17    287.09 o 
   5  -7   7     2063.54     2461.85    369.22 o 
   6  -7   7       97.32     -119.98    313.98 o 
   7  -7   7     8513.05     7144.81    674.27 o 
   8  -7   7     1077.23     1028.16    369.11 o 
   9  -7   7     3613.20     3669.75    446.39 o 
  10  -7   7     1600.43     1486.82    424.94 o 
  11  -7   7     2321.64     2016.54    451.37 o 
  12  -7   7      404.29      314.69    406.15 o 
 -11  -6   7     1296.02     1789.25    876.22 o 
 -10  -6   7     1290.08      464.12    409.59 o 
  -9  -6   7     6722.29     5308.61    521.17 o 
  -8  -6   7     1739.73     1705.45    419.84 o 
  -7  -6   7     4543.26     4226.20    471.95 o 
  -6  -6   7     2073.14     2042.48    404.04 o 
  -5  -6   7      435.10       57.02    360.03 o 
  -4  -6   7      228.75       68.38    334.52 o 
  -3  -6   7     4194.33     3571.17    417.12 o 
  -2  -6   7     3153.79     2870.67    360.75 o 
  -1  -6   7     1482.54     1605.24    325.16 o 
   0  -6   7      640.79      552.78    293.41 o 
   1  -6   7      227.50       19.13    274.11 o 
   2  -6   7     1668.92     1768.52    233.14 o 
   3  -6   7      554.57      464.08    214.86 o 
   4  -6   7     2205.87     2253.79    485.90 o 
   5  -6   7      502.21      574.51    312.68 o 
   6  -6   7     1299.79     1320.63    343.29 o 
   7  -6   7       70.87      195.78    326.90 o 
   8  -6   7      753.06      880.44    371.39 o 
   9  -6   7     2317.34     2992.58    550.96 o 
  10  -6   7      437.68      103.14    382.05 o 
  11  -6   7     3820.13     4045.18    497.07 o 
  12  -6   7      590.88      853.61    462.16 o 
 -11  -5   7     3868.67     3889.24    952.77 o 
 -10  -5   7      240.67      -42.57    346.94 o 
  -9  -5   7    10728.71    11146.28    630.07 o 
  -8  -5   7     1526.91     1523.76    412.35 o 
  -7  -5   7    14236.59    13357.10    615.41 o 
  -6  -5   7      335.90      498.59    336.39 o 
  -5  -5   7     6447.00     6538.76    487.72 o 
  -4  -5   7     1373.29     1460.46    366.36 o 
  -3  -5   7    15991.25    14332.23   1164.85 o 
  -2  -5   7     1787.04     1863.79    326.01 o 
  -1  -5   7    45494.45    45097.13    915.12 o 
   0  -5   7      362.00      156.11    252.26 o 
   1  -5   7    46669.90    43172.53    979.18 o 
   2  -5   7      842.21      833.33    199.33 o 
   3  -5   7    14449.52    15388.80    687.83 o 
   4  -5   7      787.73      966.52    297.06 o 
   5  -5   7    15448.24    15943.28   1091.45 o 
   6  -5   7      156.06      252.66    319.33 o 
   7  -5   7    19796.61    19016.41   1704.38 o 
   8  -5   7       54.63     -419.86    310.12 o 
   9  -5   7    10487.19    10695.29   1030.97 o 
  10  -5   7      494.52      125.78    377.04 o 
  11  -5   7     8450.68     8711.83    859.55 o 
  12  -5   7     2757.38     2021.58    817.10 o 
  13  -5   7     5466.79     3317.25   1082.73 o 
 -11  -4   7      118.14      314.00    447.70 o 
 -10  -4   7     6728.30     7167.97    607.97 o 
  -9  -4   7      142.61       92.73    330.34 o 
  -8  -4   7    20574.71    20334.40    697.16 o 
  -7  -4   7      606.51      484.75    312.88 o 
  -6  -4   7    24351.15    24138.33   1105.72 o 
  -5  -4   7      259.64      -41.64    305.79 o 
  -4  -4   7    16419.12    16832.37    608.50 o 
  -3  -4   7     1698.82     1803.05    336.22 o 
  -2  -4   7    19015.65    17868.97   1007.92 o 
  -1  -4   7      886.40      891.07    264.46 o 
   0  -4   7    51899.39    49705.71   1306.72 o 
   1  -4   7      129.37      170.17    169.84 o 
   2  -4   7    35782.96    36395.28   1938.35 o 
   3  -4   7      331.88      395.33    178.30 o 
   4  -4   7    23361.70    24149.23    487.56 o 
   5  -4   7      137.26      -36.53    261.75 o 
   6  -4   7    29166.47    29104.89   3912.01 o 
   7  -4   7     1020.05     1058.22    345.37 o 
   8  -4   7    28523.31    27625.43   4644.45 o 
   9  -4   7       38.30      275.24    350.92 o 
  10  -4   7    11240.47    11361.20   1408.91 o 
  11  -4   7       20.20      -76.89    477.21 o 
  12  -4   7    10290.77    10607.77   1183.22 o 
  13  -4   7        1.42      359.37    546.73 o 
 -12  -3   7      578.77      286.29    440.45 o 
 -11  -3   7     1001.53      649.10    429.69 o 
 -10  -3   7     2719.37     2635.35    483.77 o 
  -9  -3   7      908.24     1110.67    416.42 o 
  -8  -3   7     7386.55     6905.13    428.42 o 
  -7  -3   7     9494.87     9571.63    512.28 o 
  -6  -3   7      467.51      741.91    279.34 o 
  -5  -3   7     6546.76     6865.03    397.54 o 
  -4  -3   7      226.57      363.77    240.33 o 
  -3  -3   7    11788.93    13156.01    770.98 o 
  -2  -3   7     1145.21     1195.94    228.26 o 
  -1  -3   7    15019.81    15330.45    502.03 o 
   0  -3   7      474.17      655.84    171.88 o 
   1  -3   7    18489.45    20780.18   1004.91 o 
   2  -3   7       56.75       47.20    167.13 o 
   3  -3   7    10955.66    12082.59    485.84 o 
   4  -3   7      206.67      144.43    179.22 o 
   5  -3   7    10172.88    10295.07    975.85 o 
   6  -3   7       80.23     -159.51    274.73 o 
   7  -3   7    11038.94    11999.46   1531.95 o 
   8  -3   7     2044.60     2016.50    372.60 o 
   9  -3   7     9476.84    10659.31    836.46 o 
  10  -3   7      146.41       89.77    326.76 o 
  11  -3   7     4758.59     4592.73    613.21 o 
  12  -3   7     2611.36     2569.89    721.01 o 
  13  -3   7     2681.02     1808.56    665.80 o 
 -12  -2   7       98.87      472.31    438.62 o 
 -11  -2   7     2270.52     2023.99    454.08 o 
 -10  -2   7       32.17      193.49    377.32 o 
  -9  -2   7    12782.29    14174.56    666.48 o 
  -8  -2   7     1027.36     1017.70    304.12 o 
  -7  -2   7     2363.34     2536.24    313.36 o 
  -6  -2   7      787.37      675.33    263.82 o 
  -5  -2   7      291.22      621.88    191.07 o 
  -4  -2   7      478.28      500.05    177.12 o 
  -3  -2   7    12198.09    14055.83    488.81 o 
  -2  -2   7     1249.78     1605.01    203.94 o 
  -1  -2   7     1213.24     1226.74    193.38 o 
   0  -2   7      163.91       57.81    174.97 o 
   1  -2   7       91.66      641.96    188.55 o 
   2  -2   7     2129.65     2832.58    514.11 o 
   3  -2   7       82.27      350.39    183.71 o 
   4  -2   7      558.35      619.29    193.60 o 
   5  -2   7     3754.30     3786.69    416.42 o 
   6  -2   7      128.04      418.78    207.65 o 
   7  -2   7     3816.71     4229.98    430.10 o 
   8  -2   7       33.53     -149.03    276.99 o 
   9  -2   7       70.11      -22.78    311.54 o 
  10  -2   7      149.65      498.53    571.01 o 
  11  -2   7     4344.88     4266.68    591.04 o 
  12  -2   7      565.95      223.53    492.55 o 
  13  -2   7     5818.33     5266.79   1125.57 o 
 -12  -1   7      488.17      191.86    409.53 o 
 -11  -1   7     2546.63     2793.08    461.78 o 
 -10  -1   7     3120.19     3207.39    456.42 o 
  -9  -1   7     6088.31     6794.07    507.43 o 
  -8  -1   7      801.76     1052.09    376.99 o 
  -7  -1   7    27537.21    30644.53    580.87 o 
  -6  -1   7      516.49      553.30    204.20 o 
  -5  -1   7    14609.25    15126.97    635.43 o 
  -4  -1   7      652.59      746.25    181.33 o 
  -3  -1   7    11249.23    13085.33    551.08 o 
  -2  -1   7      658.21      466.07    167.58 o 
  -1  -1   7    45047.02    47103.21   1768.75 o 
   0  -1   7      358.09      312.54    176.86 o 
   1  -1   7    43785.36    38995.51   2662.43 o 
   2  -1   7     2294.98     3056.69    241.44 o 
   3  -1   7    24603.48    25888.35   2247.66 o 
   4  -1   7     1074.01     1005.43    200.43 o 
   5  -1   7    23913.75    26694.12   1065.32 o 
   6  -1   7     1450.14     1531.86    232.57 o 
   7  -1   7    10122.89    13595.04   1209.52 o 
   8  -1   7       83.35      -81.99    269.14 o 
   9  -1   7     9157.77    10083.33    877.52 o 
  10  -1   7      280.93     -166.04    396.12 o 
  11  -1   7    11584.50    12583.52   1268.24 o 
  12  -1   7     6065.80     6248.63   1021.01 o 
  13  -1   7     5354.17     6391.90    782.08 o 
  14  -1   7     1054.94     1168.63    571.42 o 
 -12   0   7     3686.60     3418.96    413.03 o 
 -11   0   7       32.46       34.10    444.78 o 
 -10   0   7     9204.03     9900.48   1852.44 o 
  -9   0   7       68.31     -229.67    291.80 o 
  -8   0   7    20087.16    22167.28   1772.04 o 
  -7   0   7       26.46       -7.73    260.55 o 
  -6   0   7    25983.32    31403.79   1831.66 o 
  -5   0   7      294.23      277.70    154.80 o 
  -4   0   7    27142.21    32054.09    865.61 o 
  -3   0   7      287.53      380.04    152.81 o 
  -2   0   7    42344.18    49770.82   2889.31 o 
  -1   0   7       63.88      -18.63    150.72 o 
   0   0   7    53445.96    71292.70   3311.63 o 
   1   0   7        5.69       16.37    164.77 o 
   2   0   7    72324.64    80447.29   3794.47 o 
   3   0   7      374.28      552.43    192.88 o 
   4   0   7    36732.71    44350.70    747.45 o 
   5   0   7       59.50       33.98    244.43 o 
   6   0   7    29126.62    39854.35   2021.24 o 
   7   0   7      156.75      185.81    210.55 o 
   8   0   7    19348.79    23343.00   1776.99 o 
   9   0   7       20.10       47.82    377.72 o 
  10   0   7    22884.12    27631.47    984.73 o 
  11   0   7       21.67       95.12    447.71 o 
  12   0   7    15994.20    20071.48   2839.08 o 
  13   0   7        2.14     -107.02    483.84 o 
  14   0   7     3154.61     3103.28    608.49 o 
 -12   1   7      737.30      976.54    700.65 o 
 -11   1   7     1934.09     1850.27    704.56 o 
 -10   1   7     4984.11     5230.15    447.15 o 
  -9   1   7     4335.32     4871.25    424.01 o 
  -8   1   7     4550.66     4776.44    455.53 o 
  -7   1   7    14820.14    16453.94    569.78 o 
  -6   1   7      938.61      941.81    264.64 o 
  -5   1   7    11271.27    13227.42   1199.83 o 
  -4   1   7     3030.08     3062.88    270.63 o 
  -3   1   7    22012.21    21933.82   1386.58 o 
  -2   1   7      793.17     1134.49    164.43 o 
  -1   1   7    23860.34    27036.64   2037.93 o 
   0   1   7      184.92      163.96    149.38 o 
   1   1   7    19845.30    22143.03    880.51 o 
   2   1   7     1142.32     1418.36    200.99 o 
   3   1   7    56346.67    63900.85   3214.58 o 
   4   1   7      112.19       95.72    171.82 o 
   5   1   7    21769.16    23904.73    680.12 o 
   6   1   7     3407.25     3355.00    351.39 o 
   7   1   7    12398.83    12690.17   1011.68 o 
   8   1   7      412.21      552.69    281.28 o 
   9   1   7     3270.43     4055.02    489.74 o 
  10   1   7       35.69      166.17    365.31 o 
  11   1   7    10879.62    11314.83    698.66 o 
  12   1   7     3463.72     3680.30    563.62 o 
  13   1   7     6806.28     6330.05    665.38 o 
  14   1   7     1397.39      579.32    533.98 o 
 -12   2   7       62.62      862.86    684.04 o 
 -11   2   7     2878.61     3446.02    514.04 o 
 -10   2   7     1016.86      517.73    318.33 o 
  -9   2   7     9149.75     9476.42    587.70 o 
  -8   2   7      631.04     1059.34    314.93 o 
  -7   2   7     3440.66     3454.30    464.86 o 
  -6   2   7      109.87       95.47    242.09 o 
  -5   2   7     3453.74     3685.18    338.39 o 
  -4   2   7      363.44      344.47    150.94 o 
  -3   2   7      237.38      290.01    127.33 o 
  -2   2   7       22.71      274.96    126.99 o 
  -1   2   7      103.89      229.82    142.98 o 
   0   2   7        0.57      -11.96    138.38 o 
   1   2   7      601.64      685.97    151.12 o 
   2   2   7     1002.94     1070.05    186.59 o 
   3   2   7      309.55      726.55    178.83 o 
   4   2   7      593.11      782.78    258.11 o 
   5   2   7     5634.62     5941.34    375.27 o 
   6   2   7     1316.42     1419.30    211.73 o 
   7   2   7      718.47      544.99    254.23 o 
   8   2   7      221.85      249.87    281.85 o 
   9   2   7     2239.01     2026.05    334.89 o 
  10   2   7      119.30      190.10    375.84 o 
  11   2   7     4914.22     5025.51    585.19 o 
  12   2   7        6.31      132.73    448.82 o 
  13   2   7     6090.06     5924.10    705.37 o 
  14   2   7       71.22     -454.64    503.89 o 
 -12   3   7     2060.53     2085.25    492.94 o 
 -11   3   7     3488.69     4031.87    541.74 o 
 -10   3   7     3693.12     3721.07    406.67 o 
  -9   3   7     5879.17     6161.44    438.44 o 
  -8   3   7     1316.14     1233.27    325.42 o 
  -7   3   7    13321.85    14145.21    944.18 o 
  -6   3   7      394.44      343.20    244.96 o 
  -5   3   7    14824.32    13301.02    532.77 o 
  -4   3   7      705.62      704.10    239.42 o 
  -3   3   7    21579.62    20364.58   1468.75 o 
  -2   3   7     7775.54     7740.27    939.25 o 
  -1   3   7    17408.44    15954.27   2178.42 o 
   0   3   7      112.38       -6.50    144.19 o 
   1   3   7    13531.51    12825.74    458.76 o 
   2   3   7     1107.38     1157.58    164.98 o 
   3   3   7    43032.64    41159.02    666.60 o 
   4   3   7     3813.16     3713.69    268.23 o 
   5   3   7    23371.89    24387.73   1535.53 o 
   6   3   7     3180.10     3103.15    328.73 o 
   7   3   7     7363.36     7326.76    431.94 o 
   8   3   7     1179.08     1215.57    310.72 o 
   9   3   7     2795.41     2768.44    370.77 o 
  10   3   7      607.54      531.96    324.90 o 
  11   3   7    11445.44    12358.50    737.97 o 
  12   3   7     4523.42     4717.46    620.03 o 
  13   3   7     3217.29     3166.53    555.59 o 
  14   3   7     3222.18     3723.53    636.23 o 
 -12   4   7     3767.45     3235.75    539.42 o 
 -11   4   7       75.06      419.19    417.80 o 
 -10   4   7    12684.70    12024.53    737.74 o 
  -9   4   7      423.27      783.24    321.52 o 
  -8   4   7    19364.71    16910.59   1147.47 o 
  -7   4   7        0.70     -201.44    278.19 o 
  -6   4   7    22574.64    19552.86   1335.32 o 
  -5   4   7      140.18      141.78    246.86 o 
  -4   4   7    46913.54    42707.36   3441.24 o 
  -3   4   7      339.78      342.98    514.01 o 
  -2   4   7    43002.59    36526.90   4502.66 o 
  -1   4   7      121.14      246.40    299.10 o 
   0   4   7    11326.89     8397.59    852.50 o 
   1   4   7      219.66      208.60    149.48 o 
   2   4   7    52111.63    45482.64   2421.55 o 
   3   4   7     2475.52     2718.28    180.97 o 
   4   4   7    78233.63    67166.38   1083.60 o 
   5   4   7      520.52      755.29    253.20 o 
   6   4   7    35795.08    34898.41   1299.47 o 
   7   4   7      273.94      132.98    271.39 o 
   8   4   7     7604.27     7364.18    460.71 o 
   9   4   7      191.61      102.82    260.72 o 
  10   4   7    20966.20    20470.10   1198.36 o 
  11   4   7        4.15       17.43    369.93 o 
  12   4   7    10719.09    12552.67    773.11 o 
  13   4   7      181.20     -339.68    441.09 o 
 -12   5   7      589.40      384.52    465.03 o 
 -11   5   7     2998.29     2457.79    529.80 o 
 -10   5   7     2178.00     2012.46    580.45 o 
  -9   5   7     9255.13     8241.51    640.99 o 
  -8   5   7     2732.57     2832.07    490.79 o 
  -7   5   7     5957.11     4718.57    413.40 o 
  -6   5   7     1315.30     1132.66    297.34 o 
  -5   5   7    20225.94    16296.55   1880.05 o 
  -4   5   7     1053.49     1086.45    283.69 o 
  -3   5   7    36639.48    29895.54   2160.27 o 
  -2   5   7      554.68      729.97    234.02 o 
  -1   5   7    20295.31    17017.03   1865.85 o 
   0   5   7        0.76      -62.29    124.82 o 
   1   5   7    18173.39    15417.51    918.59 o 
   2   5   7     5598.10     5079.23    343.96 o 
   3   5   7    47961.66    36348.68   1715.95 o 
   4   5   7     1924.74     2013.04    286.52 o 
   5   5   7    28312.62    23958.49   1913.88 o 
   6   5   7     3679.65     3217.80    340.98 o 
   7   5   7    12103.17    10880.16    722.45 o 
   8   5   7       60.85      110.61    366.64 o 
   9   5   7    11391.55    10842.63    587.87 o 
  10   5   7      565.85       17.64    326.78 o 
  11   5   7     7804.45     7498.83    447.73 o 
  12   5   7     1520.13     1355.68    496.51 o 
  13   5   7     3721.58     3177.36    579.54 o 
 -11   6   7     4110.91     4973.94    817.42 o 
 -10   6   7      565.07      750.61    437.76 o 
  -9   6   7     1412.61     1331.28    964.33 o 
  -8   6   7      294.16      -56.14    299.57 o 
  -7   6   7      823.61      740.51    309.15 o 
  -6   6   7     1169.90      687.83    296.07 o 
  -5   6   7     6737.53     5754.71    873.71 o 
  -4   6   7      146.89       55.09    262.46 o 
  -3   6   7      490.19      255.03    249.23 o 
  -2   6   7      334.97      514.70    238.61 o 
  -1   6   7      893.90      945.92    183.41 o 
   0   6   7      605.20      483.25    151.04 o 
   1   6   7      152.15      531.16    154.51 o 
   2   6   7       56.18      -41.75    146.38 o 
   3   6   7      222.29      619.11    166.28 o 
   4   6   7     2419.79     2158.54    293.31 o 
   5   6   7     5577.98     4496.37    392.48 o 
   6   6   7      389.70      428.82    286.93 o 
   7   6   7     2398.23     2249.15    339.34 o 
   8   6   7      627.93      459.78    314.48 o 
   9   6   7      922.73      731.41    511.29 o 
  10   6   7     1229.25      980.42    348.15 o 
  11   6   7     1842.88     1883.09    389.19 o 
  12   6   7      306.71      484.39    373.87 o 
  13   6   7     2412.45     2655.21    540.22 o 
 -11   7   7     6300.15     6717.77    657.79 o 
 -10   7   7     4177.51     4297.33    575.29 o 
  -9   7   7     3572.09     4000.61    899.18 o 
  -8   7   7      367.39      381.70    391.71 o 
  -7   7   7     2806.47     2304.48    386.40 o 
  -6   7   7      612.46      407.12    312.47 o 
  -5   7   7    11036.81     9420.29   1209.71 o 
  -4   7   7     5168.01     4283.52    479.96 o 
  -3   7   7    18366.71    14512.71   2093.61 o 
  -2   7   7      227.00     -104.04    228.70 o 
  -1   7   7     3962.46     3652.00    327.96 o 
   0   7   7        4.78      173.91    161.45 o 
   1   7   7     4742.59     4286.46    289.29 o 
   2   7   7      288.37      219.17    215.99 o 
   3   7   7    13729.45    11395.77   1042.14 o 
   4   7   7      146.12       79.45    268.33 o 
   5   7   7    13488.45    12892.38    554.30 o 
   6   7   7     5188.29     5300.52    434.55 o 
   7   7   7     2105.33     2027.66    357.23 o 
   8   7   7      823.21      470.64    325.71 o 
   9   7   7     3794.34     3315.82    394.58 o 
  10   7   7      877.39      356.05    327.06 o 
  11   7   7     5018.94     4631.41    478.30 o 
  12   7   7     1104.74     1276.84    405.55 o 
  13   7   7     1026.41     1017.15    496.25 o 
 -11   8   7      198.88       48.26    592.99 o 
 -10   8   7     9425.79     8753.01    924.10 o 
  -9   8   7      706.09      312.45    439.37 o 
  -8   8   7     5515.89     5146.05    780.78 o 
  -7   8   7       88.50      123.88    379.99 o 
  -6   8   7    12652.90    10147.46   1196.64 o 
  -5   8   7      177.26     -106.60    282.02 o 
  -4   8   7    53457.82    42332.82   6328.41 o 
  -3   8   7      757.50      547.27    291.84 o 
  -2   8   7    35999.72    30317.66   1548.68 o 
  -1   8   7      562.94      308.51    254.97 o 
   0   8   7    11937.73    10940.24    362.42 o 
   1   8   7      729.86      938.77    201.83 o 
   2   8   7    36688.41    33355.61   1539.66 o 
   3   8   7      424.94      293.10    268.94 o 
   4   8   7    36272.86    31895.56    820.82 o 
   5   8   7       48.76     -429.48    335.86 o 
   6   8   7    25138.50    23529.40   1698.63 o 
   7   8   7      562.01      638.66    349.64 o 
   8   8   7    13047.21    12033.56    587.52 o 
   9   8   7      794.97      552.56    355.55 o 
  10   8   7    11108.14    10394.74    581.61 o 
  11   8   7       12.81     -274.75    343.18 o 
  12   8   7     6370.03     6170.61    525.64 o 
 -10   9   7      729.14      623.46    485.13 o 
  -9   9   7     5735.88     4593.17    590.69 o 
  -8   9   7      213.21      586.36    445.45 o 
  -7   9   7     5535.00     4893.62    575.03 o 
  -6   9   7     4140.61     3758.77    480.83 o 
  -5   9   7    20974.01    17791.60   1944.24 o 
  -4   9   7      102.80      238.73    316.90 o 
  -3   9   7    28662.09    26155.20   2192.00 o 
  -2   9   7      915.73     1228.38    318.69 o 
  -1   9   7    11507.26     9649.18    742.66 o 
   0   9   7        0.52      -24.94    307.38 o 
   1   9   7    13140.71    12224.34    581.49 o 
   2   9   7      962.69     1110.91    305.52 o 
   3   9   7    31426.86    29538.35   1153.09 o 
   4   9   7     1717.86     1590.25    339.78 o 
   5   9   7    18516.70    17432.71    666.37 o 
   6   9   7      318.12      213.26    317.32 o 
   7   9   7     9161.28     8596.83    517.76 o 
   8   9   7      424.87      696.15    348.47 o 
   9   9   7     9259.24     9698.80    635.29 o 
  10   9   7      242.48        8.00    358.89 o 
  11   9   7     5608.02     6238.54    682.59 o 
  12   9   7      292.55       16.96    371.75 o 
 -10  10   7      245.53       63.13    446.36 o 
  -9  10   7      457.43      303.56    453.30 o 
  -8  10   7      415.00      419.12    439.28 o 
  -7  10   7     1789.21     2256.14    484.94 o 
  -6  10   7     1751.24     1535.10    445.65 o 
  -5  10   7     2011.45     1899.12    393.37 o 
  -4  10   7     1962.69     1864.38    360.67 o 
  -3  10   7       13.64      -65.24    301.93 o 
  -2  10   7     1268.55      952.45    337.31 o 
  -1  10   7       18.78      -38.55    273.65 o 
   0  10   7     1937.67     1743.73    330.28 o 
   1  10   7       41.90      179.58    218.57 o 
   2  10   7      944.28     1239.55    319.55 o 
   3  10   7      156.33      122.46    330.68 o 
   4  10   7     2504.45     2965.67    541.22 o 
   5  10   7     1408.71     1356.28    375.57 o 
   6  10   7     2732.47     3023.07    417.34 o 
   7  10   7     1421.86     1154.78    364.00 o 
   8  10   7     1006.43      727.65    403.16 o 
   9  10   7     1636.42     1731.50    405.36 o 
  10  10   7     1166.91      819.14    409.49 o 
  11  10   7     2042.94     2060.71    448.23 o 
  -9  11   7     2079.08     1848.74    539.92 o 
  -8  11   7      500.70      582.87    488.44 o 
  -7  11   7      968.52      831.04    468.59 o 
  -6  11   7     2757.23     2354.76    519.40 o 
  -5  11   7     2686.95     2966.70    513.03 o 
  -4  11   7     1610.25     1767.35    389.97 o 
  -3  11   7     6646.28     6443.04    652.20 o 
  -2  11   7      191.13     -211.22    301.30 o 
  -1  11   7     3270.70     3103.62    485.77 o 
   0  11   7        7.47     -203.08    298.84 o 
   1  11   7     2485.49     1941.86    518.91 o 
   2  11   7      555.84      762.19    339.16 o 
   3  11   7     3775.84     3685.25    467.39 o 
   4  11   7      836.76      449.64    360.26 o 
   5  11   7     3550.01     3670.68    493.06 o 
   6  11   7      841.44      858.77    394.43 o 
   7  11   7     2285.57     2332.09    436.59 o 
   8  11   7     1466.77     1641.42    397.80 o 
   9  11   7     3033.96     2791.56    451.66 o 
  10  11   7     2152.51     1961.03    438.66 o 
  -8  12   7     4564.04     5801.38    667.37 o 
  -7  12   7      124.81      197.13    467.02 o 
  -6  12   7     7235.39     7199.54    663.26 o 
  -5  12   7        5.60       79.96    441.32 o 
  -4  12   7    24101.81    25921.97   2121.82 o 
  -3  12   7       14.90      515.19    353.47 o 
  -2  12   7    17290.45    18865.55   2073.51 o 
  -1  12   7       99.05      -88.45    394.89 o 
   0  12   7    11946.35    13961.31   2190.22 o 
   1  12   7      678.19      159.66    513.51 o 
   2  12   7    16926.58    18502.51    970.52 o 
   3  12   7       19.43      -42.83    334.45 o 
   4  12   7    12284.28    14385.37    781.48 o 
   5  12   7       16.75      -77.85    361.96 o 
   6  12   7    15298.25    15871.63    714.54 o 
   7  12   7      716.28      746.54    411.38 o 
   8  12   7    10304.40    12320.55    651.37 o 
   9  12   7      999.47     1320.95    574.53 o 
  -7  13   7     5197.94     5777.14    692.99 o 
  -6  13   7      843.77      901.82    519.85 o 
  -5  13   7    14210.13    15875.68   1705.53 o 
  -4  13   7        4.32      383.54    434.57 o 
  -3  13   7    12772.67    14614.06   2086.80 o 
  -2  13   7       28.77      117.34    345.54 o 
  -1  13   7     9586.17    11149.66   2230.94 o 
   0  13   7       13.08      126.86    519.31 o 
   1  13   7    10326.55    11875.59    861.61 o 
   2  13   7        3.85     -315.41    514.76 o 
   3  13   7    14860.70    15942.90   1692.51 o 
   4  13   7      148.94       -2.87    392.60 o 
   5  13   7     9763.23    10101.23    612.28 o 
   6  13   7       39.26     -361.70    519.97 o 
   7  13   7    11048.69    11193.50    662.57 o 
   8  13   7      245.78      164.82    563.19 o 
  -6  14   7     3744.11     4764.37    670.69 o 
  -5  14   7      693.07      912.63    530.33 o 
  -4  14   7     1226.12     1391.77    499.44 o 
  -3  14   7      431.79      268.88    435.38 o 
  -2  14   7     1584.49     1907.56    431.19 o 
  -1  14   7        3.81      -72.22    547.49 o 
   0  14   7     3543.98     3501.52    652.81 o 
   1  14   7      174.70      500.02    542.81 o 
   2  14   7     1915.25     1727.78    608.68 o 
   3  14   7      275.56     -423.62    542.95 o 
   4  14   7     3633.57     3597.08    499.87 o 
   5  14   7       79.64       51.97    402.83 o 
   6  14   7      894.76      790.31    519.37 o 
   7  14   7     1003.52     1226.08    573.24 o 
  -4  15   7      431.75      630.57    515.09 o 
  -3  15   7      854.35      770.24    501.66 o 
  -2  15   7      338.76      486.64    832.25 o 
  -1  15   7     1329.70      966.97    845.60 o 
   0  15   7       14.62      271.92    544.78 o 
   1  15   7     1434.41     1618.79    723.94 o 
   2  15   7      474.94      241.75    570.81 o 
   3  15   7      152.93       12.65    555.24 o 
   4  15   7      319.35      486.64    804.23 o 
   5  15   7      610.37      279.51    508.25 o 
  -1  16   7        3.57     -359.61    784.69 o 
   0  16   7     8955.98    10423.02   1725.24 o 
   1  16   7       48.93     -260.69    561.28 o 
   2  16   7     6905.74     7602.26   1174.92 o 
   3  16   7       22.11     -318.57    854.39 o 
  -3 -13   8     8014.13     7743.36    744.34 o 
  -2 -13   8       18.34      105.79    608.00 o 
  -1 -13   8     8149.81     8267.44    861.08 o 
   0 -13   8       14.30     -434.85    633.05 o 
   1 -13   8     8202.30     7918.54    887.95 o 
   2 -13   8       41.24      159.11    624.02 o 
   3 -13   8     8565.18     9260.55   1924.42 o 
   4 -13   8       82.51      547.34    664.79 o 
   5 -13   8     5328.61     4749.07   1217.26 o 
  -5 -12   8      436.95      633.55    466.80 o 
  -4 -12   8     7255.56     6764.67    701.84 o 
  -3 -12   8      323.31      468.69    454.43 o 
  -2 -12   8     7085.64     7518.09    698.50 o 
  -1 -12   8        4.29      532.15    612.45 o 
   0 -12   8     8452.61     8087.23    870.28 o 
   1 -12   8      272.84     -448.76    625.43 o 
   2 -12   8     7747.63     7588.01    862.21 o 
   3 -12   8        1.24     -607.59    616.88 o 
   4 -12   8     7064.92     7889.88   1145.93 o 
   5 -12   8      349.00      -21.07    607.48 o 
   6 -12   8     9409.16    11552.74   1230.62 o 
   7 -12   8        2.78        3.08    592.12 o 
  -6 -11   8     2822.20     2871.53    519.60 o 
  -5 -11   8      676.20      880.97    391.50 o 
  -4 -11   8     1087.47     1298.85    378.89 o 
  -3 -11   8     1150.98      600.02    357.32 o 
  -2 -11   8      114.93       37.40    332.11 o 
  -1 -11   8     1028.83      668.80    415.94 o 
   0 -11   8      335.74      189.32    583.99 o 
   1 -11   8     1318.90     2056.67    650.26 o 
   2 -11   8      110.97      258.56    585.16 o 
   3 -11   8      797.73      806.65    579.44 o 
   4 -11   8       19.71     -249.44    534.83 o 
   5 -11   8     2207.39     2316.99    790.88 o 
   6 -11   8       14.59     -366.49    541.29 o 
   7 -11   8     1552.06     1250.72    847.07 o 
   8 -11   8      945.07     1346.00    599.05 o 
  -7 -10   8     1569.58     1338.95    487.46 o 
  -6 -10   8      659.21      237.40    442.98 o 
  -5 -10   8     1795.81     1502.63    477.90 o 
  -4 -10   8     2429.05     2516.39    483.11 o 
  -3 -10   8      539.23      311.92    408.42 o 
  -2 -10   8     2206.80     2311.87    459.64 o 
  -1 -10   8      614.90      156.05    394.59 o 
   0 -10   8     4114.34     3981.18    471.42 o 
   1 -10   8      293.40      753.13    571.72 o 
   2 -10   8     2418.11     1759.89    869.22 o 
   3 -10   8        2.16     -503.22    530.68 o 
   4 -10   8      903.87      919.86   1629.96 o 
   5 -10   8       30.84     -180.40    521.14 o 
   6 -10   8     1614.22      643.46   1107.16 o 
   7 -10   8      105.14       -6.97    561.57 o 
   8 -10   8     1676.27     1243.84    613.67 o 
   9 -10   8     2098.09     1785.65    617.45 o 
  -8  -9   8      319.77      -14.79    439.13 o 
  -7  -9   8     5862.82     6082.19    685.79 o 
  -6  -9   8      622.33      334.58    439.39 o 
  -5  -9   8     8265.02     7914.96    712.14 o 
  -4  -9   8      421.07      505.45    411.34 o 
  -3  -9   8    10525.21     9971.59    922.16 o 
  -2  -9   8      261.44     -101.65    376.72 o 
  -1  -9   8    20395.93    17934.78   1405.04 o 
   0  -9   8       78.97       78.41    358.02 o 
   1  -9   8    22673.20    19971.19   1661.72 o 
   2  -9   8        1.46      209.36    562.66 o 
   3  -9   8     8643.90     8414.47   1762.86 o 
   4  -9   8       97.60     -241.08    501.87 o 
   5  -9   8     7389.43     6737.92   1891.53 o 
   6  -9   8       87.80     -239.60    549.62 o 
   7  -9   8    18537.29    14760.73   3657.64 o 
   8  -9   8      320.81      340.94    398.53 o 
   9  -9   8     9762.17     8234.54    920.30 o 
  10  -9   8      238.75      175.74    407.04 o 
  -9  -8   8      136.01      -69.14    430.93 o 
  -8  -8   8     4572.12     3440.95    527.49 o 
  -7  -8   8      200.50       86.77    431.38 o 
  -6  -8   8     6976.04     5742.11    548.50 o 
  -5  -8   8      527.87      345.19    401.55 o 
  -4  -8   8     9732.68     7493.20    555.17 o 
  -3  -8   8      464.20      231.70    395.56 o 
  -2  -8   8    14833.33    13446.96    740.53 o 
  -1  -8   8      266.83      211.32    364.47 o 
   0  -8   8    39278.36    32144.87   1023.36 o 
   1  -8   8     1258.91     1232.56    370.28 o 
   2  -8   8    14411.84    12739.15   1997.06 o 
   3  -8   8      254.69        8.54    551.76 o 
   4  -8   8     4891.15     3773.60    951.14 o 
   5  -8   8       15.83      -42.32    500.82 o 
   6  -8   8    22214.08    17621.21   5000.64 o 
   7  -8   8       59.62       -2.39    359.98 o 
   8  -8   8    19268.76    17230.51    831.50 o 
   9  -8   8      390.08      477.42    465.44 o 
  10  -8   8     7456.84     6441.47    571.85 o 
  11  -8   8      272.28      523.74    432.34 o 
 -10  -7   8     1233.68      933.87    821.17 o 
  -9  -7   8      589.85      766.32    439.79 o 
  -8  -7   8     2359.44     1705.89    542.49 o 
  -7  -7   8     1730.35     1020.83    424.73 o 
  -6  -7   8     2281.95     2459.26    462.97 o 
  -5  -7   8     2424.58     1417.49    434.80 o 
  -4  -7   8     1666.37     1283.03    404.51 o 
  -3  -7   8     4414.64     3589.42    440.73 o 
  -2  -7   8       34.86       28.82    367.37 o 
  -1  -7   8     4398.04     4244.86    435.97 o 
   0  -7   8      671.38      972.36    352.72 o 
   1  -7   8     5118.26     4317.80    423.26 o 
   2  -7   8      538.80      495.77    318.79 o 
   3  -7   8     3129.36     2966.05   1034.36 o 
   4  -7   8     1292.14      974.55    611.56 o 
   5  -7   8     3700.84     3184.08    413.36 o 
   6  -7   8       35.30     -319.79    328.31 o 
   7  -7   8     8341.61     7452.69    948.50 o 
   8  -7   8     1742.57     1685.38    544.43 o 
   9  -7   8     3607.25     3422.12    480.00 o 
  10  -7   8      669.74      816.00    425.59 o 
  11  -7   8      464.69      508.30    404.39 o 
 -10  -6   8      796.97      -19.10    557.19 o 
  -9  -6   8     3418.39     2664.72    485.84 o 
  -8  -6   8      818.17      733.39    417.56 o 
  -7  -6   8     4846.24     4611.60    506.05 o 
  -6  -6   8     2643.92     2421.21    445.01 o 
  -5  -6   8     2104.41     1923.31    402.93 o 
  -4  -6   8      145.75      284.22    374.31 o 
  -3  -6   8      922.15     1031.14    369.81 o 
  -2  -6   8      915.61      645.72    355.01 o 
  -1  -6   8       71.29      435.56    330.71 o 
   0  -6   8     5765.15     5486.35    436.08 o 
   1  -6   8     2236.26     2715.95    382.84 o 
   2  -6   8     3938.63     3818.82    422.10 o 
   3  -6   8      672.02      788.52    240.45 o 
   4  -6   8      122.09       69.69    305.59 o 
   5  -6   8      508.78      594.71    339.65 o 
   6  -6   8      727.73      519.94    424.94 o 
   7  -6   8      156.47      511.54    370.61 o 
   8  -6   8     1537.61     2231.55    417.68 o 
   9  -6   8     6067.11     6107.55    521.12 o 
  10  -6   8      378.05      524.17    397.96 o 
  11  -6   8     2018.33     2047.85    491.37 o 
  12  -6   8      683.24      792.43    606.19 o 
 -11  -5   8     3027.93     2629.92    665.43 o 
 -10  -5   8      374.49      165.27    563.68 o 
  -9  -5   8     5646.24     4822.23    665.53 o 
  -8  -5   8     2564.05     2504.60    449.10 o 
  -7  -5   8    16482.82    16094.41    708.79 o 
  -6  -5   8     1208.91      881.77    399.91 o 
  -5  -5   8     7231.18     6630.57    486.80 o 
  -4  -5   8      553.73      318.24    375.36 o 
  -3  -5   8    13719.07    12130.94   1046.77 o 
  -2  -5   8     3400.13     2864.05    383.54 o 
  -1  -5   8    33920.59    31812.42   2365.26 o 
   0  -5   8      614.05      336.83    302.38 o 
   1  -5   8    37036.44    34402.11    795.41 o 
   2  -5   8      453.69      332.91    208.31 o 
   3  -5   8    19107.40    18108.85    729.96 o 
   4  -5   8      830.05      713.35    290.62 o 
   5  -5   8     9165.06    10452.16    517.75 o 
   6  -5   8        6.69     -105.75    327.04 o 
   7  -5   8    29063.83    25618.46   1866.35 o 
   8  -5   8       59.50     -500.83    333.89 o 
   9  -5   8     8089.29     8178.15    553.31 o 
  10  -5   8      726.46      757.01    399.85 o 
  11  -5   8     4864.88     5218.34    523.10 o 
  12  -5   8     1334.82      709.37    717.26 o 
 -11  -4   8      286.45       47.09    457.26 o 
 -10  -4   8     7228.01     7369.60    628.96 o 
  -9  -4   8      623.23      254.12    424.35 o 
  -8  -4   8    14409.96    13287.14    546.56 o 
  -7  -4   8       47.93     -161.28    316.93 o 
  -6  -4   8    18428.44    19382.33    696.23 o 
  -5  -4   8      471.54      690.42    340.52 o 
  -4  -4   8    10824.22    11037.35    552.27 o 
  -3  -4   8        3.33      -88.81    286.96 o 
  -2  -4   8    14363.83    13127.96    923.92 o 
  -1  -4   8      962.18      962.15    312.71 o 
   0  -4   8    76426.91    72972.47   4234.33 o 
   1  -4   8      854.06     1016.61    205.87 o 
   2  -4   8    18011.13    18533.51    573.56 o 
   3  -4   8      659.79      840.04    212.84 o 
   4  -4   8    19089.68    19343.95   1414.50 o 
   5  -4   8      153.79        3.52    413.10 o 
   6  -4   8    34888.48    36076.10   2895.44 o 
   7  -4   8        1.03       13.44    331.95 o 
   8  -4   8    19931.99    21306.55   2478.04 o 
   9  -4   8      246.19      116.53    342.88 o 
  10  -4   8    14105.20    14313.68   2507.00 o 
  11  -4   8        0.62      -61.91    483.46 o 
  12  -4   8     7002.59     7497.45   1731.92 o 
  13  -4   8       84.83      326.59    558.59 o 
 -11  -3   8      893.76      598.45    458.95 o 
 -10  -3   8     2900.89     2900.14    494.72 o 
  -9  -3   8     3421.42     3179.36    472.51 o 
  -8  -3   8     7764.59     7498.46    606.50 o 
  -7  -3   8     6311.61     6877.74    546.93 o 
  -6  -3   8      643.35      869.85    307.96 o 
  -5  -3   8     4626.31     4938.63    374.57 o 
  -4  -3   8      189.27      498.53    281.53 o 
  -3  -3   8     7116.23     7398.72    438.35 o 
  -2  -3   8     7367.80     7573.39    433.10 o 
  -1  -3   8    16535.25    17732.67   1012.63 o 
   0  -3   8      393.73      489.34    195.47 o 
   1  -3   8    16433.82    18016.60    491.55 o 
   2  -3   8      963.49      831.61    211.50 o 
   3  -3   8    14036.82    14955.39    882.57 o 
   4  -3   8       55.41      396.16    202.85 o 
   5  -3   8     8206.47     7844.65    965.84 o 
   6  -3   8       32.21      252.30    295.81 o 
   7  -3   8     9698.64    11531.40   1105.92 o 
   8  -3   8      441.94      531.04    356.70 o 
   9  -3   8     9120.58     9615.36    637.37 o 
  10  -3   8      795.38      553.71    493.16 o 
  11  -3   8     2877.89     2578.40    563.34 o 
  12  -3   8     2104.82     2216.84    588.56 o 
  13  -3   8     1819.83     1204.30    559.91 o 
 -11  -2   8     1524.86     1247.63    441.90 o 
 -10  -2   8      311.53      127.44    411.55 o 
  -9  -2   8     8597.33     8492.17    599.20 o 
  -8  -2   8     1145.00     1223.78    396.08 o 
  -7  -2   8     4002.08     4495.10    481.63 o 
  -6  -2   8      449.27      478.79    253.59 o 
  -5  -2   8      383.56      447.40    268.29 o 
  -4  -2   8      263.19       69.38    246.22 o 
  -3  -2   8     7130.76     8146.54    312.05 o 
  -2  -2   8      533.83      722.66    202.38 o 
  -1  -2   8     2857.18     2263.34    228.05 o 
   0  -2   8     4499.32     4210.00    277.44 o 
   1  -2   8        8.89      617.04    204.58 o 
   2  -2   8      585.01      770.14    210.72 o 
   3  -2   8     5278.24     6261.72    398.92 o 
   4  -2   8      135.05       96.63    202.62 o 
   5  -2   8       24.47       -6.01    209.44 o 
   6  -2   8      969.45      894.94    313.90 o 
   7  -2   8      715.96      634.12    318.83 o 
   8  -2   8      516.01      751.29    316.47 o 
   9  -2   8     2968.46     3469.16    435.88 o 
  10  -2   8      742.97      836.11    439.27 o 
  11  -2   8     3075.30     2560.03    571.26 o 
  12  -2   8      770.03     1043.30    535.45 o 
  13  -2   8     3960.93     4041.12    765.63 o 
 -12  -1   8      486.31      510.95    427.81 o 
 -11  -1   8     2081.79     2430.37    476.97 o 
 -10  -1   8     1057.97     1176.40    428.68 o 
  -9  -1   8    11170.01    11989.79    680.68 o 
  -8  -1   8     1548.02     1311.97    399.05 o 
  -7  -1   8    20912.92    23488.86    766.61 o 
  -6  -1   8      849.85      987.96    347.04 o 
  -5  -1   8    10355.30    11523.22    670.62 o 
  -4  -1   8       40.65       10.00    179.12 o 
  -3  -1   8    14158.14    17838.92    831.38 o 
  -2  -1   8     8119.66     9694.95    351.77 o 
  -1  -1   8    29250.91    33701.22   2163.88 o 
   0  -1   8      387.41      232.77    191.77 o 
   1  -1   8    34364.04    34418.63   2259.78 o 
   2  -1   8     1678.51     1758.61    238.41 o 
   3  -1   8    12753.36    15157.89    817.79 o 
   4  -1   8      612.36      703.17    209.90 o 
   5  -1   8    22626.30    25457.28   1990.91 o 
   6  -1   8      105.21      235.64    226.27 o 
   7  -1   8    17346.33    21463.20   2235.65 o 
   8  -1   8       57.39     -125.54    290.64 o 
   9  -1   8    12473.21    14931.26    775.40 o 
  10  -1   8      544.67      150.57    435.30 o 
  11  -1   8     7169.12     6903.63    943.48 o 
  12  -1   8     3059.88     3303.51    643.32 o 
  13  -1   8     5122.20     5553.05    703.04 o 
 -12   0   8     3967.84     4152.97    515.10 o 
 -11   0   8       30.25       77.05    401.04 o 
 -10   0   8     7178.82     7862.36    561.87 o 
  -9   0   8      213.80     -332.62    328.51 o 
  -8   0   8    15704.09    17054.33    691.59 o 
  -7   0   8      168.92      304.88    253.68 o 
  -6   0   8    31244.10    37652.11   2399.21 o 
  -5   0   8       89.14       41.74    222.42 o 
  -4   0   8    21242.78    24593.49   1801.74 o 
  -3   0   8       75.63      158.33    168.31 o 
  -2   0   8    22078.69    28473.28   1099.68 o 
  -1   0   8      551.64      320.53    199.08 o 
   0   0   8    76798.01    95685.91   5500.75 o 
   1   0   8      386.90      477.76    203.09 o 
   2   0   8    30628.34    32470.36   1208.39 o 
   3   0   8      124.85       21.18    195.74 o 
   4   0   8    29751.20    35999.56   1645.02 o 
   5   0   8      135.62      190.84    202.18 o 
   6   0   8    31535.70    40593.18   2275.50 o 
   7   0   8        0.14     -294.79    219.54 o 
   8   0   8    23016.34    29167.06   1383.87 o 
   9   0   8       42.29       28.63    358.59 o 
  10   0   8    19750.21    23026.19    937.62 o 
  11   0   8       31.65     -385.50    390.58 o 
  12   0   8     9634.65    11393.86    810.42 o 
  13   0   8       21.57      154.00    470.07 o 
 -12   1   8      604.23       23.13    667.42 o 
 -11   1   8     1586.20     1672.05    511.21 o 
 -10   1   8     6688.75     6138.43    621.63 o 
  -9   1   8     4974.99     5483.06    448.26 o 
  -8   1   8     4584.39     5386.13    924.03 o 
  -7   1   8    12570.67    15891.87    995.87 o 
  -6   1   8      192.34      151.42    325.36 o 
  -5   1   8     8268.69     9422.64    953.98 o 
  -4   1   8      145.39      155.07    179.99 o 
  -3   1   8    13618.19    15342.78   1121.32 o 
  -2   1   8     4432.55     5099.96    248.86 o 
  -1   1   8    27952.84    31666.58   1464.14 o 
   0   1   8      227.90      379.52    173.89 o 
   1   1   8    27285.49    31689.92   3018.53 o 
   2   1   8      872.41      906.19    217.35 o 
   3   1   8    21394.90    21222.97    586.87 o 
   4   1   8     2523.40     2514.88    241.32 o 
   5   1   8    17740.24    21728.39    803.24 o 
   6   1   8     1471.84     1640.77    255.60 o 
   7   1   8     8784.09     9460.78    459.79 o 
   8   1   8     1110.78      953.87    310.80 o 
   9   1   8    14809.56    14232.63   1276.54 o 
  10   1   8       96.14     -242.17    376.82 o 
  11   1   8     5802.22     6728.54    730.45 o 
  12   1   8     2427.20     2336.34    532.40 o 
  13   1   8     4722.39     4854.36    633.80 o 
 -12   2   8       23.22     -185.99    641.37 o 
 -11   2   8     2009.18     2447.10    765.80 o 
 -10   2   8        3.80     -165.99    312.33 o 
  -9   2   8    12043.48    13158.50   1347.85 o 
  -8   2   8      109.99      245.69    295.12 o 
  -7   2   8     1010.26     1151.45    315.28 o 
  -6   2   8      344.54      463.23    284.29 o 
  -5   2   8      396.11      517.25    265.15 o 
  -4   2   8       12.62      159.91    237.37 o 
  -3   2   8     4924.75     5736.12    388.17 o 
  -2   2   8        3.17      190.37    123.44 o 
  -1   2   8     2689.62     2584.94    193.01 o 
   0   2   8       42.05      262.92    161.03 o 
   1   2   8        4.45      199.36    161.45 o 
   2   2   8      163.78       32.87    182.93 o 
   3   2   8      822.88     1267.87    217.77 o 
   4   2   8        6.97      -98.05    180.63 o 
   5   2   8     2566.96     2685.74    256.09 o 
   6   2   8      194.13       81.65    242.32 o 
   7   2   8     4277.69     3827.18    383.63 o 
   8   2   8       34.50     -177.17    258.09 o 
   9   2   8      354.82      588.75    318.64 o 
  10   2   8      388.04      479.47    403.26 o 
  11   2   8     3953.83     4192.21    550.28 o 
  12   2   8        4.77     -331.88    409.81 o 
  13   2   8     6946.10     6808.67    681.69 o 
 -12   3   8     1358.26     1729.20    507.39 o 
 -11   3   8     3173.07     3297.85    519.04 o 
 -10   3   8     3382.54     3466.83    415.93 o 
  -9   3   8     6978.77     6511.67    475.68 o 
  -8   3   8     1037.15      883.71    319.63 o 
  -7   3   8    13087.75    12982.29   1092.27 o 
  -6   3   8     1215.40     1007.41    308.30 o 
  -5   3   8    12021.91    11226.86   1334.10 o 
  -4   3   8     1731.63     1658.51    289.35 o 
  -3   3   8    11105.71    10736.63   1058.47 o 
  -2   3   8     2417.11     2553.70    394.23 o 
  -1   3   8    21153.54    16520.04   1598.63 o 
   0   3   8      111.86      223.57    153.12 o 
   1   3   8    20859.49    20801.79   1423.00 o 
   2   3   8     3669.17     3733.47    303.22 o 
   3   3   8    20692.25    20161.53    656.76 o 
   4   3   8       62.82     -270.54    180.36 o 
   5   3   8    17282.34    17226.29   1476.61 o 
   6   3   8      809.71      885.06    292.15 o 
   7   3   8     3289.49     3247.42    374.41 o 
   8   3   8      379.05      119.77    316.88 o 
   9   3   8    12025.06    12074.78    571.67 o 
  10   3   8     1969.18     1655.75    430.32 o 
  11   3   8     7928.88     7340.70    701.95 o 
  12   3   8     4627.17     5261.96    605.76 o 
  13   3   8     3437.40     3619.68    614.86 o 
 -12   4   8     4254.57     4293.37    603.86 o 
 -11   4   8        2.50     -442.55    374.92 o 
 -10   4   8     9625.49    10248.09    718.38 o 
  -9   4   8       83.63      167.35    319.31 o 
  -8   4   8    15153.32    14808.09   1369.45 o 
  -7   4   8       32.71     -152.49    282.70 o 
  -6   4   8    23486.46    23590.06   3439.08 o 
  -5   4   8      415.12      190.81    268.97 o 
  -4   4   8    28208.80    24996.90   2388.24 o 
  -3   4   8      361.30      482.46    238.78 o 
  -2   4   8    39991.11    36108.84   2702.16 o 
  -1   4   8      116.01      162.75    217.79 o 
   0   4   8    38676.22    31455.36   2473.92 o 
   1   4   8       12.85        9.36    139.80 o 
   2   4   8    40365.11    34960.34   1316.23 o 
   3   4   8       39.48       33.65    179.61 o 
   4   4   8    57866.79    46802.84    907.68 o 
   5   4   8       27.87     -206.49    230.70 o 
   6   4   8    26291.21    24142.97    694.53 o 
   7   4   8      490.98      256.80    291.11 o 
   8   4   8     8634.17     8984.47    514.95 o 
   9   4   8     1857.36     1503.53    350.62 o 
  10   4   8    22241.72    21888.68   1557.43 o 
  11   4   8      553.15       81.87    413.51 o 
  12   4   8    12758.34    13642.63    792.29 o 
  13   4   8      261.05      832.20    516.11 o 
 -11   5   8     1598.77     1214.45    494.95 o 
 -10   5   8     2488.95     2177.67    569.22 o 
  -9   5   8     7141.08     6272.78    491.55 o 
  -8   5   8     3443.45     3520.00    416.32 o 
  -7   5   8    11056.37     9342.98    628.56 o 
  -6   5   8      594.72      585.60    289.19 o 
  -5   5   8    13176.47    11061.66   1416.47 o 
  -4   5   8      993.40      720.98    282.33 o 
  -3   5   8    29609.33    25435.96   4302.16 o 
  -2   5   8      164.67      162.53    238.27 o 
  -1   5   8    16027.40    13899.25    865.56 o 
   0   5   8      118.35      105.19    151.92 o 
   1   5   8    13777.45    10771.97    685.11 o 
   2   5   8      712.66      743.80    157.13 o 
   3   5   8    40233.06    33402.29    812.95 o 
   4   5   8      217.00      119.08    234.47 o 
   5   5   8    31905.29    29029.71    744.41 o 
   6   5   8     4758.54     4552.35    391.67 o 
   7   5   8    11850.86    11102.15    541.36 o 
   8   5   8       17.83     -134.65    308.26 o 
   9   5   8     5135.07     4310.67    355.62 o 
  10   5   8      383.43      222.29    337.29 o 
  11   5   8     7482.51     7024.42    509.92 o 
  12   5   8     2006.83     1059.79    496.19 o 
  13   5   8     6107.16     4903.97    614.08 o 
 -11   6   8     2162.48     2399.79    527.81 o 
 -10   6   8       64.50      -70.42    438.58 o 
  -9   6   8     4343.89     4185.00    539.63 o 
  -8   6   8      262.57       60.16    324.01 o 
  -7   6   8     1227.26      924.45    324.42 o 
  -6   6   8      335.77      376.01    303.33 o 
  -5   6   8     2707.01     2985.16    371.37 o 
  -4   6   8      130.31     -381.89    254.59 o 
  -3   6   8     1549.46     1255.77    303.42 o 
  -2   6   8      193.68      -24.55    232.36 o 
  -1   6   8      371.30      185.58    272.11 o 
   0   6   8     1187.42      935.72    165.11 o 
   1   6   8      670.85      634.09    172.12 o 
   2   6   8       19.15      -58.06    166.28 o 
   3   6   8        5.27       17.98    141.94 o 
   4   6   8     1195.12      451.26    285.71 o 
   5   6   8     2957.41     2633.01    342.09 o 
   6   6   8      705.84      471.86    302.55 o 
   7   6   8     2112.46     2139.76    356.74 o 
   8   6   8      994.61      830.23    332.62 o 
   9   6   8      252.59      735.67    339.04 o 
  10   6   8      210.60       14.74    325.04 o 
  11   6   8     1388.32      985.33    342.29 o 
  12   6   8      455.62       90.13    434.79 o 
  13   6   8     6517.71     7407.36    718.90 o 
 -11   7   8     2061.60     2193.26    559.92 o 
 -10   7   8     2124.78     2185.60    803.74 o 
  -9   7   8     5247.46     5080.79    846.58 o 
  -8   7   8     1011.54     1099.43    433.74 o 
  -7   7   8     2545.10     2803.53    501.20 o 
  -6   7   8     1373.29      887.69    334.19 o 
  -5   7   8    18691.66    17080.80   1701.52 o 
  -4   7   8     2808.42     2115.68    344.62 o 
  -3   7   8    10169.63     9078.55    659.49 o 
  -2   7   8     1031.44      943.87    298.24 o 
  -1   7   8     3932.42     3453.76    664.27 o 
   0   7   8      109.59     -235.70    233.47 o 
   1   7   8     3367.81     2558.96    246.78 o 
   2   7   8        0.48     -239.13    176.66 o 
   3   7   8    15941.73    13344.12    753.21 o 
   4   7   8     2081.12     1861.93    315.33 o 
   5   7   8     6910.21     6406.77    447.98 o 
   6   7   8     2383.72     2192.66    368.70 o 
   7   7   8     4515.70     4343.19    437.54 o 
   8   7   8      158.35      200.04    332.59 o 
   9   7   8     4373.06     3820.82    426.27 o 
  10   7   8      369.62       40.19    349.57 o 
  11   7   8     6188.05     5795.82    507.45 o 
  12   7   8     3418.47     3747.26    483.06 o 
 -10   8   8     5905.37     5513.72    655.12 o 
  -9   8   8      217.68       -9.24    451.37 o 
  -8   8   8     8410.56     7684.27   1355.70 o 
  -7   8   8       47.55       46.76    328.52 o 
  -6   8   8    20247.50    16427.32   1924.38 o 
  -5   8   8        3.87     -149.98    289.51 o 
  -4   8   8    28940.57    26726.62   2408.91 o 
  -3   8   8      239.20       55.32    301.09 o 
  -2   8   8    32910.16    29189.75   1671.08 o 
  -1   8   8       53.66     -389.57    259.71 o 
   0   8   8    15964.29    14255.30    614.67 o 
   1   8   8       76.35      -66.09    179.81 o 
   2   8   8    33019.41    31078.68   1699.03 o 
   3   8   8      536.48      526.26    392.60 o 
   4   8   8    54998.18    45098.87   2675.02 o 
   5   8   8       28.26      150.87    306.07 o 
   6   8   8    12593.06    10918.31    701.37 o 
   7   8   8      309.42      -53.90    330.25 o 
   8   8   8     9378.16     9391.16    560.57 o 
   9   8   8      705.01      689.45    361.86 o 
  10   8   8    14060.41    12791.96   1087.19 o 
  11   8   8      125.85     -141.80    334.67 o 
  12   8   8     5729.17     5522.61    523.15 o 
 -10   9   8     1005.09      785.56    517.85 o 
  -9   9   8     7172.17     6895.59    730.62 o 
  -8   9   8      762.65      589.03    439.83 o 
  -7   9   8     7884.46     6703.38    623.03 o 
  -6   9   8       49.76      107.06    383.62 o 
  -5   9   8    17697.59    14805.25   1881.91 o 
  -4   9   8     1156.16      959.65    327.21 o 
  -3   9   8    20443.34    17128.00   1312.34 o 
  -2   9   8      752.68      714.63    329.54 o 
  -1   9   8    11143.48    10566.55    692.01 o 
   0   9   8        1.90     -257.96    266.79 o 
   1   9   8    10218.99     9611.35    484.74 o 
   2   9   8     1540.92     1556.82    323.14 o 
   3   9   8    28183.13    25758.58   1045.69 o 
   4   9   8       31.20      214.06    322.31 o 
   5   9   8    16678.33    16147.92    654.15 o 
   6   9   8     3394.79     3767.45    551.41 o 
   7   9   8    12571.57    12147.06    611.80 o 
   8   9   8      143.32        5.45    327.20 o 
   9   9   8     7718.88     7163.03    529.43 o 
  10   9   8      522.24      305.79    383.15 o 
  11   9   8     6059.09     6402.66    545.15 o 
  -9  10   8      399.96      361.02    497.30 o 
  -8  10   8     1366.88      760.82    485.71 o 
  -7  10   8      527.39      432.64    418.70 o 
  -6  10   8      776.09      753.30    439.24 o 
  -5  10   8     4468.84     4721.14    463.18 o 
  -4  10   8      505.50      224.16    334.77 o 
  -3  10   8      182.19     -143.01    299.96 o 
  -2  10   8     2189.16     2361.74    364.32 o 
  -1  10   8      883.95      577.28    320.70 o 
   0  10   8     1183.06     1386.49    333.64 o 
   1  10   8      902.40     1077.17    501.74 o 
   2  10   8     2755.40     2357.46    519.52 o 
   3  10   8       40.73     -104.98    301.88 o 
   4  10   8     2773.98     2777.09    409.49 o 
   5  10   8     1139.47     1214.30    368.56 o 
   6  10   8     1468.86     1758.74    403.99 o 
   7  10   8     1930.39     3100.60    441.30 o 
   8  10   8      910.77      636.24    386.58 o 
   9  10   8      602.99      523.11    395.48 o 
  10  10   8      530.46      931.75    408.10 o 
  11  10   8     1418.29     1723.56    446.47 o 
  -9  11   8     1285.99     1470.82    561.57 o 
  -8  11   8      671.22      643.38    500.37 o 
  -7  11   8      576.86      545.37    452.03 o 
  -6  11   8     1418.56     1471.46    497.84 o 
  -5  11   8     4699.93     5110.80    572.78 o 
  -4  11   8     1633.53     1242.97    379.25 o 
  -3  11   8     7074.31     6450.00    538.31 o 
  -2  11   8      161.47     -120.44    299.84 o 
  -1  11   8     3069.15     2823.41    383.67 o 
   0  11   8       44.04     -291.54    462.75 o 
   1  11   8     2959.49     3561.89    658.79 o 
   2  11   8       74.62      412.45    486.17 o 
   3  11   8     5465.22     5458.31    526.84 o 
   4  11   8     1192.61      921.43    363.25 o 
   5  11   8     3236.40     2874.64    443.93 o 
   6  11   8     1694.88     1354.49    414.91 o 
   7  11   8     1013.97      800.54    411.41 o 
   8  11   8     1482.07     2173.42    527.86 o 
   9  11   8     2035.93     1970.52    431.71 o 
  10  11   8     1006.48     1341.65    440.07 o 
  -8  12   8     4740.85     5441.68    665.62 o 
  -7  12   8       65.21       51.19    478.71 o 
  -6  12   8     8868.29     8874.17    741.04 o 
  -5  12   8       34.80     1275.57    760.26 o 
  -4  12   8    18950.45    20941.97   1510.64 o 
  -3  12   8      154.59      413.37    355.54 o 
  -2  12   8    18038.65    19062.84   1848.54 o 
  -1  12   8      657.73      488.13    349.95 o 
   0  12   8     5992.91     7765.44    719.15 o 
   1  12   8      116.38      -34.93    453.27 o 
   2  12   8    18228.75    19242.65   3297.71 o 
   3  12   8        6.73     -227.92    522.11 o 
   4  12   8    22624.00    22242.77   1180.00 o 
   5  12   8      104.44     -282.64    356.95 o 
   6  12   8    10236.68    10586.72    728.35 o 
   7  12   8       52.89     -292.67    387.84 o 
   8  12   8     7175.70     7399.49    587.38 o 
   9  12   8      955.27     1639.74    439.36 o 
  -7  13   8     5322.64     5540.74    669.87 o 
  -6  13   8      798.78      510.17    488.29 o 
  -5  13   8     9529.58     9909.67   1030.62 o 
  -4  13   8        6.34     -373.71    413.70 o 
  -3  13   8    15172.56    16193.98   1101.71 o 
  -2  13   8      616.67      492.19    374.19 o 
  -1  13   8     8161.19     9407.66    776.24 o 
   0  13   8        0.06      144.29    513.07 o 
   1  13   8     9652.81    12213.53   1147.39 o 
   2  13   8      102.79      203.52    549.67 o 
   3  13   8    13482.53    15994.94   1803.25 o 
   4  13   8        4.20     -471.04    486.34 o 
   5  13   8    13375.28    14952.18   1530.42 o 
   6  13   8        4.36     -143.36    423.02 o 
   7  13   8     6506.61     7450.13    605.60 o 
   8  13   8      160.47      -41.08    416.08 o 
  -5  14   8     1532.01     1463.15    551.20 o 
  -4  14   8     2122.19     2257.64    536.92 o 
  -3  14   8       22.11      272.53    455.38 o 
  -2  14   8     1928.22     2219.63    667.26 o 
  -1  14   8        6.03       -5.85    539.82 o 
   0  14   8     2440.17     2281.69    610.01 o 
   1  14   8       19.91      115.38    539.24 o 
   2  14   8     2273.52     2709.47    622.08 o 
   3  14   8      373.68      930.59    597.50 o 
   4  14   8     2137.05     2913.43    666.76 o 
   5  14   8      641.99      488.20    548.66 o 
   6  14   8     1691.73     1708.68    478.27 o 
   7  14   8      125.66     -330.58    526.69 o 
  -3  15   8     3433.02     3297.71   1047.23 o 
  -2  15   8       93.30      233.22    831.92 o 
  -1  15   8      529.73      773.09    581.86 o 
   0  15   8        4.79     -245.71    551.03 o 
   1  15   8      540.96      285.74    574.03 o 
   2  15   8      465.88      292.95    552.53 o 
   3  15   8      715.87     1472.43    637.15 o 
   4  15   8      234.20      258.86    605.87 o 
   5  15   8     2279.89     2471.98   1018.56 o 
  -1 -13   9     5586.13     5387.58    842.67 o 
   0 -13   9       14.34      -70.82    637.44 o 
   1 -13   9     5976.67     7391.09   1507.65 o 
   2 -13   9      138.30     -211.94    639.85 o 
   3 -13   9     8160.44    10660.88   1341.36 o 
  -4 -12   9     7454.42     7204.06    640.85 o 
  -3 -12   9       62.52     -243.85    441.23 o 
  -2 -12   9     6816.77     7005.18    726.65 o 
  -1 -12   9       14.92      503.22    675.73 o 
   0 -12   9     4569.74     6355.03   1226.06 o 
   1 -12   9      509.88      456.80    695.11 o 
   2 -12   9     6758.35     6332.89   1228.82 o 
   3 -12   9      107.88      -69.11    646.24 o 
   4 -12   9     8611.26     9793.78   1200.00 o 
   5 -12   9       76.51      130.41    598.67 o 
   6 -12   9     7595.31     7717.57   1056.02 o 
  -5 -11   9      837.54      783.01    475.30 o 
  -4 -11   9     1167.32     1100.09    465.54 o 
  -3 -11   9     1101.69      616.11    460.29 o 
  -2 -11   9       48.97      187.02    436.35 o 
  -1 -11   9      771.87      498.22    425.38 o 
   0 -11   9      324.50      178.59    625.43 o 
   1 -11   9      950.98      619.20    632.86 o 
   2 -11   9      990.13     1178.60    628.75 o 
   3 -11   9      860.61      621.12    632.98 o 
   4 -11   9        0.14      124.10    562.80 o 
   5 -11   9     1630.13     1651.55    678.26 o 
   6 -11   9      291.25      549.86    603.18 o 
   7 -11   9      986.88      603.67    615.06 o 
  -6 -10   9     1024.72      553.39    476.07 o 
  -5 -10   9     2662.14     2794.17    556.77 o 
  -4 -10   9     3484.01     3820.82    546.38 o 
  -3 -10   9      471.76      226.99    437.68 o 
  -2 -10   9     1176.96      915.23    441.36 o 
  -1 -10   9      233.41      488.86    423.41 o 
   0 -10   9     2259.73     1590.64    635.22 o 
   1 -10   9      175.42       10.50    607.01 o 
   2 -10   9     1940.89     1757.72    649.51 o 
   3 -10   9      227.94      550.91    578.52 o 
   4 -10   9     1251.13      630.73    656.05 o 
   5 -10   9       19.13      147.11    590.34 o 
   6 -10   9     1684.41     1314.58    662.72 o 
   7 -10   9      571.22      111.02    677.69 o 
   8 -10   9     1349.24      611.75    819.70 o 
  -7  -9   9     3676.18     2966.50    516.54 o 
  -6  -9   9      272.93      -50.62    439.60 o 
  -5  -9   9     8508.67     7373.39    642.64 o 
  -4  -9   9      238.68     -136.87    412.60 o 
  -3  -9   9    17460.48    16599.54    882.82 o 
  -2  -9   9      366.40      364.85    410.98 o 
  -1  -9   9    10549.28    10019.87   1199.32 o 
   0  -9   9       54.93      145.87    379.89 o 
   1  -9   9    13893.71    12533.23   1213.35 o 
   2  -9   9       36.62     -319.57    578.92 o 
   3  -9   9     9988.08     9280.08   1628.50 o 
   4  -9   9        1.35     -235.25    588.85 o 
   5  -9   9    10924.22    10435.53   2618.72 o 
   6  -9   9        1.17       -5.41    588.50 o 
   7  -9   9    12938.42    10665.77   2964.65 o 
   8  -9   9      549.92      397.02    582.98 o 
   9  -9   9     9695.45     8504.05   1932.08 o 
  -8  -8   9     2865.16     1806.40    486.71 o 
  -7  -8   9      186.30      357.39    445.92 o 
  -6  -8   9     6608.63     5162.04    583.07 o 
  -5  -8   9      188.34      -14.13    655.69 o 
  -4  -8   9    13511.64    11431.54    954.40 o 
  -3  -8   9      744.00      388.06    398.90 o 
  -2  -8   9    16400.77    13927.07    681.35 o 
  -1  -8   9      353.92      678.19    396.15 o 
   0  -8   9     9910.42     8641.78    570.28 o 
   1  -8   9      173.39        6.01    356.74 o 
   2  -8   9    17071.32    13007.77   2108.46 o 
   3  -8   9      423.15      672.88    561.99 o 
   4  -8   9    10989.68     8327.31   1546.41 o 
   5  -8   9      435.31      850.15    571.69 o 
   6  -8   9    15768.21    13841.40   2699.83 o 
   7  -8   9       51.26       17.62    569.34 o 
   8  -8   9    14796.74    12628.30   2469.86 o 
   9  -8   9      344.86      502.13    419.27 o 
  10  -8   9     6649.52     5616.38    682.20 o 
  -9  -7   9      344.24      434.66    585.55 o 
  -8  -7   9     1345.53     1106.09    446.65 o 
  -7  -7   9      829.89      905.48    438.54 o 
  -6  -7   9     3272.82     2824.85    478.20 o 
  -5  -7   9     4013.57     3501.98    688.29 o 
  -4  -7   9      173.75      497.14    413.79 o 
  -3  -7   9     1503.80     1299.15    400.25 o 
  -2  -7   9       85.91     -226.17    373.85 o 
  -1  -7   9     5108.27     4313.39    457.42 o 
   0  -7   9      544.36      553.23    373.66 o 
   1  -7   9     4782.95     4355.93    443.00 o 
   2  -7   9     1908.19     2055.21    383.91 o 
   3  -7   9     4087.04     4227.25    655.58 o 
   4  -7   9      164.41      372.48    569.35 o 
   5  -7   9     2829.38     2264.26    616.87 o 
   6  -7   9       13.08     -530.78    353.85 o 
   7  -7   9     4604.33     4447.84    483.75 o 
   8  -7   9     1663.30     1613.74    434.24 o 
   9  -7   9     2776.93     2652.30    446.18 o 
  10  -7   9     1215.75     1304.07    439.41 o 
  11  -7   9     1213.79     1199.59    454.32 o 
  -9  -6   9     1569.86     1039.27    583.65 o 
  -8  -6   9      892.62      713.79    431.74 o 
  -7  -6   9     3645.17     3481.47    497.60 o 
  -6  -6   9      435.46      366.29    390.22 o 
  -5  -6   9     2131.69     2433.58    430.54 o 
  -4  -6   9     3447.75     2776.62    549.81 o 
  -3  -6   9      663.77      806.38    376.15 o 
  -2  -6   9      861.49      325.09    344.17 o 
  -1  -6   9     4341.98     4431.43    455.95 o 
   0  -6   9     9968.60     9174.31    519.46 o 
   1  -6   9        6.56      -67.56    313.12 o 
   2  -6   9       84.73     -313.38    309.74 o 
   3  -6   9      207.53      118.39    534.08 o 
   4  -6   9       92.46      636.42    332.32 o 
   5  -6   9       76.93      -57.93    338.43 o 
   6  -6   9     2050.64     2532.97    421.54 o 
   7  -6   9      604.91      282.86    379.30 o 
   8  -6   9     2785.65     2546.28    430.55 o 
   9  -6   9     4597.47     4240.11    497.98 o 
  10  -6   9      322.39      316.27    381.38 o 
  11  -6   9      768.63      946.87    408.28 o 
 -10  -5   9      913.25      608.42    564.18 o 
  -9  -5   9     6009.02     6557.07    726.94 o 
  -8  -5   9      861.85      710.92    545.54 o 
  -7  -5   9     8775.82     7977.20    669.86 o 
  -6  -5   9      237.77     -228.96    368.00 o 
  -5  -5   9     9499.88    10139.23    829.52 o 
  -4  -5   9      113.18      274.98    351.98 o 
  -3  -5   9     6974.65     6115.93    504.02 o 
  -2  -5   9     1561.14     1154.23    354.53 o 
  -1  -5   9    37349.70    34279.75   1211.22 o 
   0  -5   9      273.68     -157.23    346.01 o 
   1  -5   9    37784.91    33761.77   1071.49 o 
   2  -5   9     1964.44     1512.87    330.72 o 
   3  -5   9    12506.60    11863.36    485.67 o 
   4  -5   9      687.46      504.44    372.18 o 
   5  -5   9     6690.20     6845.72    541.61 o 
   6  -5   9        7.12      -59.55    325.22 o 
   7  -5   9    18681.92    21571.63   1416.66 o 
   8  -5   9       96.61     -132.09    367.39 o 
   9  -5   9    15160.08    13630.01   3203.74 o 
  10  -5   9     1702.21     1024.22    415.31 o 
  11  -5   9     2284.25     2368.62    608.30 o 
  12  -5   9      249.61      626.61    594.29 o 
 -10  -4   9     6851.74     6370.70    623.84 o 
  -9  -4   9       12.34      -32.92    453.39 o 
  -8  -4   9     8018.30     7031.21    585.79 o 
  -7  -4   9        4.22     -169.71    466.18 o 
  -6  -4   9    12190.97    12222.72   1123.14 o 
  -5  -4   9       60.71     -117.26    341.34 o 
  -4  -4   9    10593.97    10645.30    752.34 o 
  -3  -4   9       18.62     -124.59    308.74 o 
  -2  -4   9    26344.66    26241.31   1045.61 o 
  -1  -4   9       23.80     -331.49    314.66 o 
   0  -4   9    45401.93    38231.16   1268.40 o 
   1  -4   9      240.97      138.09    293.27 o 
   2  -4   9    24470.65    23235.47   1631.71 o 
   3  -4   9       65.44      -26.24    222.93 o 
   4  -4   9    11481.96    11399.13    867.39 o 
   5  -4   9       16.53     -215.64    306.20 o 
   6  -4   9    29808.65    32082.93   3143.82 o 
   7  -4   9      405.77     -121.47    345.25 o 
   8  -4   9    22365.33    23246.79   2134.74 o 
   9  -4   9      310.16      441.53    382.94 o 
  10  -4   9    12177.69    11563.63   2377.35 o 
  11  -4   9       53.07     -461.92    503.50 o 
  12  -4   9     5417.79     4709.93    821.98 o 
 -11  -3   9     1946.06     1773.24    501.14 o 
 -10  -3   9     2551.56     2058.05    479.39 o 
  -9  -3   9     1559.75     1375.91    477.61 o 
  -8  -3   9     2266.65     2708.91    476.99 o 
  -7  -3   9     2686.17     2794.04    443.36 o 
  -6  -3   9     3740.68     3757.46    393.20 o 
  -5  -3   9     3714.90     3502.93    378.50 o 
  -4  -3   9      162.98       87.10    347.13 o 
  -3  -3   9    11679.84    12457.93    556.60 o 
  -2  -3   9     2288.27     2468.81    370.10 o 
  -1  -3   9    13714.53    13864.70    552.71 o 
   0  -3   9      626.89      294.50    208.64 o 
   1  -3   9    13783.59    15569.69    455.26 o 
   2  -3   9     2446.29     2545.23    286.09 o 
   3  -3   9     9619.86    10019.72    487.46 o 
   4  -3   9     1207.85     1559.30    256.17 o 
   5  -3   9     7816.37     8814.12    677.12 o 
   6  -3   9      279.95      243.99    319.05 o 
   7  -3   9    11104.98    11388.56    997.39 o 
   8  -3   9      786.07      769.36    363.69 o 
   9  -3   9     5498.33     6249.09    545.36 o 
  10  -3   9     3757.69     3193.02   1012.86 o 
  11  -3   9     2133.02     2080.11    553.64 o 
  12  -3   9      671.47     1136.14    581.61 o 
  13  -3   9     1913.58     1550.38    633.47 o 
 -11  -2   9     1347.28     1181.56    475.20 o 
 -10  -2   9      337.94      298.59    417.76 o 
  -9  -2   9     5080.07     5302.29    550.01 o 
  -8  -2   9      504.14      677.66    414.74 o 
  -7  -2   9     6504.62     6871.78    550.16 o 
  -6  -2   9     1113.44     1250.16    374.76 o 
  -5  -2   9      455.53      636.78    287.73 o 
  -4  -2   9       36.17       56.75    246.86 o 
  -3  -2   9     2326.75     2342.32    291.13 o 
  -2  -2   9     2518.15     2962.09    269.28 o 
  -1  -2   9     3630.77     3779.78    284.41 o 
   0  -2   9     3798.91     3287.81    282.34 o 
   1  -2   9       88.91      295.56    216.81 o 
   2  -2   9     1038.45      948.93    227.55 o 
   3  -2   9     1683.35     2479.32    365.26 o 
   4  -2   9      526.89      673.42    229.81 o 
   6  -2   9      429.06      557.96    307.69 o 
   7  -2   9       72.50      224.79    326.88 o 
   8  -2   9       52.19      208.81    330.40 o 
   9  -2   9     7156.16     7522.52   1773.94 o 
  10  -2   9       60.09       81.96    441.79 o 
  11  -2   9     2418.72     1752.94    670.19 o 
  12  -2   9      184.87     -277.59    495.68 o 
  13  -2   9     1248.52      872.87    571.33 o 
 -11  -1   9     3991.04     4087.08    599.97 o 
 -10  -1   9      614.92      922.18    433.18 o 
  -9  -1   9     8909.33     9871.04    889.38 o 
  -8  -1   9     3185.83     2783.92    434.14 o 
  -7  -1   9    13650.70    14757.13   1107.22 o 
  -6  -1   9     1221.51     1291.23    378.78 o 
  -5  -1   9     9041.58    10112.57    739.53 o 
  -4  -1   9       98.92      175.93    201.29 o 
  -3  -1   9     9008.87    11106.81    606.77 o 
  -2  -1   9     3008.55     3285.73    250.11 o 
  -1  -1   9    28315.45    31750.52   1738.86 o 
   0  -1   9      419.66      599.21    215.56 o 
   1  -1   9    29361.06    29908.61    911.38 o 
   2  -1   9     3838.92     4198.97    296.90 o 
   3  -1   9    17204.49    19304.46    577.36 o 
   4  -1   9      469.44      438.39    231.22 o 
   5  -1   9    10834.35    12129.84    789.15 o 
   6  -1   9        8.60      -56.42    237.95 o 
   7  -1   9    25805.24    28083.17   2617.18 o 
   8  -1   9      293.16      547.28    395.89 o 
   9  -1   9     9534.19    10485.03    687.58 o 
  10  -1   9     1143.30      751.90    930.94 o 
  11  -1   9     4790.75     5125.13    620.05 o 
  12  -1   9     1568.80     1534.03    570.58 o 
  13  -1   9     4048.79     4184.41    664.03 o 
 -11   0   9      160.00      199.31    419.30 o 
 -10   0   9     5590.36     5918.00    549.32 o 
  -9   0   9       38.36     -335.39    341.98 o 
  -8   0   9    19738.15    24153.90    800.60 o 
  -7   0   9      398.10      300.67    348.96 o 
  -6   0   9    20615.41    27495.86   1839.95 o 
  -5   0   9      241.38      100.63    247.47 o 
  -4   0   9    12871.82    14909.29   1073.86 o 
  -3   0   9      261.33      180.53    179.57 o 
  -2   0   9    28696.83    36823.00   2952.53 o 
  -1   0   9     1329.24     1437.10    206.71 o 
   0   0   9    67643.77    82917.09   6746.38 o 
   1   0   9      957.80      914.65    233.89 o 
   2   0   9    33418.56    36032.64    734.00 o 
   3   0   9      116.80      134.54    216.99 o 
   4   0   9    28716.82    35017.76   2415.40 o 
   5   0   9      349.44      298.89    236.71 o 
   6   0   9    28252.22    35754.09   2694.64 o 
   7   0   9        6.06       61.44    241.94 o 
   8   0   9    23309.79    28620.05   3662.53 o 
   9   0   9      157.09        5.26    412.32 o 
  10   0   9    15527.36    16981.45    862.43 o 
  11   0   9       61.62      778.31    465.23 o 
  12   0   9     9674.15    10273.13   1273.61 o 
  13   0   9        1.45      -57.21    459.96 o 
 -11   1   9     1687.11     1527.87    357.50 o 
 -10   1   9     2893.86     3025.31    472.74 o 
  -9   1   9     3970.54     4167.90    398.15 o 
  -8   1   9     6308.11     5148.82    400.25 o 
  -7   1   9     9848.30    12090.07    708.74 o 
  -6   1   9      243.42      323.79    230.25 o 
  -5   1   9     5861.88     7027.07    645.94 o 
  -4   1   9      124.18     -267.10    229.21 o 
  -3   1   9    15580.29    17839.66   1703.26 o 
  -2   1   9     6164.67     7117.84    490.85 o 
  -1   1   9    18794.14    24523.11    857.16 o 
   0   1   9      352.02      374.28    179.36 o 
   1   1   9    19515.98    24473.53   1806.00 o 
   2   1   9     4075.87     4826.45    365.38 o 
   3   1   9    18247.82    18002.57   1395.41 o 
   4   1   9       18.53      315.60    213.53 o 
   5   1   9    12567.98    14835.63    523.19 o 
   6   1   9       42.69      -36.89    220.23 o 
   7   1   9    16123.80    16672.67    609.34 o 
   8   1   9      797.19      847.86    380.28 o 
   9   1   9    12149.60    12048.75   1871.66 o 
  10   1   9      962.15     1011.00    456.84 o 
  11   1   9     4703.84     4787.87    581.59 o 
  12   1   9      547.07     -129.89    411.49 o 
  13   1   9     2083.46     2094.81    555.35 o 
 -11   2   9     1321.64      492.57    739.57 o 
 -10   2   9        5.28     -202.16    435.53 o 
  -9   2   9     5247.30     5319.34    467.97 o 
  -8   2   9       49.29       97.25    309.26 o 
  -7   2   9     3314.84     3784.60    433.07 o 
  -6   2   9      805.95      639.40    303.60 o 
  -5   2   9      211.47       12.66    423.51 o 
  -4   2   9       92.58     -222.03    253.82 o 
  -3   2   9     8985.93     9379.81    803.81 o 
  -2   2   9      410.31      448.11    216.17 o 
  -1   2   9     2035.42     2148.22    202.93 o 
   0   2   9       13.13      232.81    168.62 o 
   1   2   9       81.10      124.50    182.10 o 
   2   2   9      146.56       92.98    199.39 o 
   3   2   9     1822.76     2489.34    261.37 o 
   4   2   9       99.92       67.72    204.43 o 
   5   2   9      272.49      242.02    208.92 o 
   6   2   9        2.46       53.02    259.35 o 
   7   2   9     1446.11     1193.14    315.49 o 
   8   2   9      345.34      241.07    313.47 o 
   9   2   9      747.09      745.41    433.26 o 
  10   2   9        7.24      134.74    418.64 o 
  11   2   9     3809.89     4034.56    558.98 o 
  12   2   9        0.26       96.37    416.93 o 
  13   2   9     5596.24     5218.01   1041.20 o 
 -11   3   9     1539.99     1266.45    705.54 o 
 -10   3   9     1876.31     1676.43    390.56 o 
  -9   3   9     5434.19     6066.45    494.38 o 
  -8   3   9     4755.39     4473.05    455.23 o 
  -7   3   9    16808.59    15543.18   1148.39 o 
  -6   3   9     1344.95     1394.69    555.76 o 
  -5   3   9    10355.54     9825.33   1018.73 o 
  -4   3   9      109.67     -102.76    273.28 o 
  -3   3   9     3827.59     3441.92    347.54 o 
  -2   3   9     1317.72     1157.75    281.59 o 
  -1   3   9    23755.39    21881.62   1857.25 o 
   0   3   9      276.56      352.98    173.08 o 
   1   3   9    24067.00    24769.26   2116.45 o 
   2   3   9      115.22      163.04    173.75 o 
   3   3   9    11097.15    10314.55    731.23 o 
   4   3   9      316.67      159.59    205.40 o 
   5   3   9    13182.40    12194.45    519.26 o 
   6   3   9       88.34     -243.87    281.43 o 
   7   3   9     9804.59     9181.89    489.49 o 
   8   3   9     1138.41     1054.00    332.56 o 
   9   3   9     8804.60     9137.30    524.87 o 
  10   3   9      206.28       87.06    382.55 o 
  11   3   9     6186.86     6321.65    617.07 o 
  12   3   9     4248.03     4194.71    878.50 o 
  13   3   9     2870.36     3057.34    582.57 o 
 -11   4   9      128.52       50.72    450.73 o 
 -10   4   9     4170.25     3715.39    456.30 o 
  -9   4   9      293.90      254.94    333.79 o 
  -8   4   9    18937.84    16776.03   1722.28 o 
  -7   4   9     1191.43      809.03    339.43 o 
  -6   4   9    24512.47    21302.37   2276.74 o 
  -5   4   9       96.99     -178.44    270.66 o 
  -4   4   9    20660.34    18818.49   1908.64 o 
  -3   4   9      287.52      271.14    262.41 o 
  -2   4   9    36116.39    31508.02   3845.17 o 
  -1   4   9      509.46       86.04    238.04 o 
   0   4   9    32073.35    25182.37   2597.18 o 
   2   4   9    47001.95    42386.36   1844.90 o 
   3   4   9      174.66       33.87    194.13 o 
   4   4   9    33215.89    26431.99    697.66 o 
   5   4   9      304.13      149.24    280.74 o 
   6   4   9    23432.97    19910.53   1201.96 o 
   7   4   9        1.20     -272.00    286.24 o 
   8   4   9    21768.69    17842.76    653.73 o 
   9   4   9      614.22      690.92    344.56 o 
  10   4   9    12734.58    12417.77   1021.32 o 
  11   4   9      811.76      859.52    475.82 o 
  12   4   9    12950.33    14017.06   1073.45 o 
  13   4   9       10.73     -538.05    444.83 o 
 -11   5   9     2460.19     2422.25    547.29 o 
 -10   5   9     3945.62     4045.30    874.59 o 
  -9   5   9     6773.64     6298.02    701.11 o 
  -8   5   9     2995.43     2813.28    411.24 o 
  -7   5   9    14212.43    11852.49    957.64 o 
  -6   5   9      173.27      281.45    310.59 o 
  -5   5   9     8186.41     8186.63   1087.84 o 
  -4   5   9      791.49      741.84    322.48 o 
  -3   5   9    12625.58    10805.19   1191.02 o 
  -2   5   9     1105.14     1045.19    293.79 o 
  -1   5   9    21747.68    18223.42   2512.11 o 
   0   5   9       50.90     -117.41    222.86 o 
   1   5   9    19852.82    16316.42   1843.67 o 
   2   5   9       74.47      -20.34    156.37 o 
   3   5   9    30378.97    27049.24   1480.20 o 
   4   5   9      276.07      -24.19    261.74 o 
   5   5   9    20230.06    16632.00    597.05 o 
   6   5   9      458.85      262.53    292.40 o 
   7   5   9     8004.44     7394.58    489.42 o 
   8   5   9     1483.39     1415.44    358.85 o 
   9   5   9     6352.78     5001.58    491.99 o 
  10   5   9       18.94     -335.79    341.35 o 
  11   5   9    10009.79     9158.24    672.14 o 
  12   5   9     2390.43     1227.28    609.77 o 
  13   5   9     5990.87     6178.68    663.45 o 
 -11   6   9     2000.37     2543.99    564.11 o 
 -10   6   9      348.27      366.33    469.44 o 
  -9   6   9     5914.76     5825.25    625.96 o 
  -8   6   9      266.61      184.59    315.82 o 
  -7   6   9     2089.65     1780.05    375.67 o 
  -6   6   9       48.59      305.15    325.95 o 
  -5   6   9       55.73       49.06    317.67 o 
  -4   6   9      508.63      342.36    287.29 o 
  -3   6   9     2427.38     2571.26    618.87 o 
  -2   6   9       14.32      -11.74    282.24 o 
  -1   6   9     1404.08     1656.01    314.36 o 
   0   6   9     1700.17     1815.64    307.38 o 
   1   6   9       60.18      -39.90    182.50 o 
   2   6   9      130.87       79.41    183.36 o 
   3   6   9       59.33       18.19    242.26 o 
   4   6   9       82.92      107.09    304.20 o 
   5   6   9     3395.62     3229.69    368.67 o 
   6   6   9     1765.06     1180.63    327.11 o 
   7   6   9      659.07      357.48    325.86 o 
   8   6   9      289.07      203.31    332.78 o 
   9   6   9       77.09      -37.46    293.18 o 
  10   6   9      739.20      302.06    363.95 o 
  11   6   9     3592.75     3510.69    448.24 o 
  12   6   9      335.51      221.26    454.18 o 
 -10   7   9     2165.21     1674.19    514.78 o 
  -9   7   9     4403.15     3644.73    582.44 o 
  -8   7   9     1859.23     1372.95    466.27 o 
  -7   7   9     9074.90     7734.81   1082.46 o 
  -6   7   9     1381.84     1411.75    353.16 o 
  -5   7   9     6355.15     6230.75    912.44 o 
  -4   7   9     2347.90     1984.33    355.78 o 
  -3   7   9     7564.88     6307.14    510.17 o 
  -2   7   9     1899.23     1881.36    347.20 o 
  -1   7   9     6069.18     6078.34    444.31 o 
   0   7   9       61.31      -39.79    260.23 o 
   1   7   9     4903.50     4252.97    368.27 o 
   2   7   9      618.02      430.48    201.78 o 
   3   7   9    10326.37     8784.07    663.89 o 
   4   7   9     1662.52     1495.27    331.45 o 
   5   7   9    15494.16    14414.86    600.53 o 
   6   7   9      202.30     -311.25    311.25 o 
   7   7   9     3355.10     3010.95    556.73 o 
   8   7   9      219.06      -47.58    337.94 o 
   9   7   9     4140.48     4062.08    444.59 o 
  10   7   9     1348.48     1715.18    396.45 o 
  11   7   9     3538.64     3217.67    399.35 o 
  12   7   9     5688.65     6038.86    548.76 o 
 -10   8   9     6119.30     5547.63    650.23 o 
  -9   8   9       26.92     -197.96    433.62 o 
  -8   8   9    15103.97    12711.11    780.41 o 
  -7   8   9       31.40     -257.42    329.82 o 
  -6   8   9    11194.23     9963.89   1153.80 o 
  -5   8   9      145.63       -3.76    335.17 o 
  -4   8   9    23499.62    18680.88   1885.88 o 
  -3   8   9      226.13      -11.70    303.33 o 
  -2   8   9    28014.69    26568.74   1996.65 o 
  -1   8   9       94.13     -421.67    281.11 o 
   0   8   9    20423.30    18476.35   1250.41 o 
   1   8   9      109.97     -119.08    278.12 o 
   2   8   9    30914.37    29947.83   3624.91 o 
   3   8   9       17.17      139.69    279.23 o 
   4   8   9    38548.81    34783.13   1207.03 o 
   5   8   9      130.90     -136.94    314.20 o 
   6   8   9    13856.77    12003.20    599.09 o 
   7   8   9       39.56     -177.33    337.37 o 
   8   8   9     7961.37     7907.59    545.88 o 
   9   8   9      846.43      938.84    388.28 o 
  10   8   9    10779.47    10451.85    593.63 o 
  11   8   9      621.12      687.52    386.54 o 
  12   8   9     8208.66     7834.43    581.46 o 
  -9   9   9     7014.97     6376.12    700.79 o 
  -8   9   9     1372.78     1641.15    502.19 o 
  -7   9   9    10193.25     9008.03   1375.89 o 
  -6   9   9       13.91      -90.19    352.40 o 
  -5   9   9     9966.78     8225.68    917.31 o 
  -4   9   9      806.05     1108.32    360.67 o 
  -3   9   9    17521.20    14947.59   1022.36 o 
  -2   9   9      173.23      198.40    313.24 o 
  -1   9   9    11403.75    10671.15    909.60 o 
   0   9   9       21.17      399.92    304.73 o 
   1   9   9    10446.59    10789.88    783.78 o 
   2   9   9      809.17     1224.01    522.45 o 
   3   9   9    19453.29    19537.43   1581.97 o 
   4   9   9      229.27      251.53    316.03 o 
   5   9   9    26721.47    25344.79   1047.70 o 
   6   9   9     3719.40     3809.85    433.17 o 
   7   9   9     7022.32     6284.22    680.51 o 
   8   9   9       34.36     -201.49    345.78 o 
   9   9   9     6495.43     6056.37    569.07 o 
  10   9   9      109.94      249.57    391.71 o 
  11   9   9     6160.11     6547.93    555.65 o 
  -9  10   9     1064.27      986.31    509.37 o 
  -8  10   9      578.76      779.65    485.88 o 
  -7  10   9     1308.45     1003.06    497.91 o 
  -6  10   9      296.44       20.70    417.21 o 
  -5  10   9     1988.27     2764.12    422.06 o 
  -4  10   9      717.47      664.23    333.03 o 
  -3  10   9      454.04      358.73    341.40 o 
  -2  10   9      991.15      517.96    332.08 o 
  -1  10   9        3.06       35.31    324.70 o 
   0  10   9     6075.28     6081.90    532.71 o 
   1  10   9      664.52      782.21    512.13 o 
   2  10   9     1665.73     1211.08    494.37 o 
   3  10   9        8.87      -78.69    462.08 o 
   4  10   9     1019.91      978.85    354.72 o 
   5  10   9     2347.24     2273.58    397.48 o 
   6  10   9     2159.33     2044.93    406.88 o 
   7  10   9     1650.09     1452.32    417.97 o 
   8  10   9      433.52      318.41    384.18 o 
   9  10   9       82.28     -139.40    388.76 o 
  10  10   9      593.48      360.79    379.54 o 
  -8  11   9      937.04     1019.57    530.31 o 
  -7  11   9      878.96     1113.34    517.79 o 
  -6  11   9      907.49      447.80    471.46 o 
  -5  11   9     6422.41     6275.30    604.36 o 
  -4  11   9     1757.75     1952.95    403.22 o 
  -3  11   9     5687.22     5290.60    539.72 o 
  -2  11   9       34.80       22.64    328.16 o 
  -1  11   9     2770.35     2891.28    500.14 o 
   0  11   9       21.68     -569.86    413.37 o 
   1  11   9     2666.91     2969.13    602.76 o 
   2  11   9       15.56     -205.28    494.95 o 
   3  11   9     5927.15     5716.29   1394.13 o 
   4  11   9     1241.06     1504.98    575.26 o 
   5  11   9     2186.71     1906.65    423.33 o 
   6  11   9     2127.67     1650.40    430.27 o 
   7  11   9     1315.30      883.41    403.56 o 
   8  11   9      440.68      187.32    395.17 o 
   9  11   9     2022.88     2421.17    471.08 o 
  10  11   9      393.63     -109.10    434.85 o 
  -7  12   9        7.63     -452.10    472.31 o 
  -6  12   9     6869.60     7870.60    718.15 o 
  -5  12   9      285.29       53.52    422.16 o 
  -4  12   9    16536.21    17881.51   2053.26 o 
  -3  12   9      275.36     -102.38    345.80 o 
  -2  12   9    13502.62    14433.49    806.91 o 
  -1  12   9       96.35       31.06    519.23 o 
   0  12   9    10933.68    11219.58   1331.75 o 
   1  12   9      337.94      319.61    534.23 o 
   2  12   9    14009.31    16707.64   1739.73 o 
   3  12   9       35.43     -594.33    482.88 o 
   4  12   9    20961.22    24134.09   1158.65 o 
   5  12   9        3.89     -397.84    364.92 o 
   6  12   9     6696.01     6632.70    561.62 o 
   7  12   9       14.73       46.45    390.31 o 
   8  12   9     6939.42     7396.27    595.24 o 
   9  12   9      474.89      800.66    422.76 o 
  -6  13   9      371.78      197.80    495.80 o 
  -5  13   9     9800.66    10841.97   1314.65 o 
  -4  13   9      147.51     -133.58    424.78 o 
  -3  13   9    13232.91    13219.22   1018.04 o 
  -2  13   9     1204.31     1915.24    408.52 o 
  -1  13   9     8156.18     9508.18    811.48 o 
   0  13   9        5.56      447.69    560.15 o 
   1  13   9     7825.32     9189.42   1424.75 o 
   2  13   9     1150.40      268.62    536.30 o 
   3  13   9    14413.27    15832.76   3419.86 o 
   4  13   9       25.65       -8.35    575.11 o 
   5  13   9    11990.17    16038.56   2537.94 o 
   6  13   9      752.98      226.45    414.34 o 
   7  13   9     5323.90     5481.48    563.15 o 
   8  13   9       89.33      179.06    412.55 o 
  -5  14   9     2172.53     2492.16    576.49 o 
  -4  14   9     2256.46     2426.05    614.49 o 
  -3  14   9        7.69      264.83    443.57 o 
  -2  14   9     1555.61     1128.39    585.12 o 
  -1  14   9      120.04      294.11    557.89 o 
   0  14   9     1163.91     1433.91    613.29 o 
   1  14   9       29.39     -342.35    544.70 o 
   2  14   9     2416.66     2790.49   1413.84 o 
   3  14   9        6.28      316.90    586.15 o 
   4  14   9     1401.00      682.79    573.36 o 
   5  14   9      616.26      697.85    746.09 o 
   6  14   9     4200.84     4679.92    733.70 o 
  -2  15   9        5.17     -326.38    826.71 o 
  -1  15   9      678.04      446.07    588.65 o 
   0  15   9        0.38      386.94    582.01 o 
   1  15   9      480.44      525.30    588.39 o 
   2  15   9        5.18     -651.11    607.82 o 
   3  15   9     2599.81     3367.63    953.42 o 
   4  15   9      622.87      470.99    868.24 o 
  -2 -12  10     4882.71     5182.11    864.98 o 
  -1 -12  10       13.11     -322.27    632.10 o 
   0 -12  10     2896.88     2847.34    783.84 o 
   1 -12  10       83.13      427.99    687.29 o 
   2 -12  10     7410.45     8416.26   1293.16 o 
   3 -12  10      210.60      264.48    638.74 o 
   4 -12  10     8963.70    11271.30   1376.22 o 
  -4 -11  10      576.10       73.41    479.02 o 
  -3 -11  10     1603.69      887.71    494.82 o 
  -2 -11  10      195.77      538.66    519.64 o 
  -1 -11  10      331.24      121.69    672.72 o 
   0 -11  10      238.79     -205.56    612.53 o 
   1 -11  10      296.72      422.97    678.35 o 
   2 -11  10      825.16      982.97    669.26 o 
   3 -11  10     1484.09     1304.16    709.64 o 
   4 -11  10        1.58     -153.12    623.55 o 
   5 -11  10     1450.18      894.61    653.09 o 
   6 -11  10      767.20      249.29    655.43 o 
  -5 -10  10     1932.13     1704.52    516.40 o 
  -4 -10  10     1319.93     1189.20    484.85 o 
  -3 -10  10     1245.46     1463.38    489.16 o 
  -2 -10  10     2673.57     1835.20    498.45 o 
  -1 -10  10       33.70     -242.09    416.51 o 
   0 -10  10     1360.00     1164.40    717.10 o 
   1 -10  10     1102.68      769.43    665.31 o 
   2 -10  10     1405.82     1248.29    665.45 o 
   3 -10  10      504.11       28.01    665.96 o 
   4 -10  10     3225.67     3070.98   1024.92 o 
   5 -10  10      377.85      230.11    643.75 o 
   6 -10  10      810.41      953.67    637.02 o 
   7 -10  10      321.59      492.77    636.03 o 
   8 -10  10     1020.09      892.75   1147.88 o 
  -7  -9  10     2664.38     1869.66    534.60 o 
  -6  -9  10      221.61      123.44    448.26 o 
  -5  -9  10     7272.14     7233.41    788.06 o 
  -4  -9  10      424.36     -140.81    447.65 o 
  -3  -9  10    15322.35    14466.07    976.87 o 
  -2  -9  10      483.17      793.77    436.07 o 
  -1  -9  10     8023.66     6598.37    581.53 o 
   0  -9  10       36.81       13.63    396.23 o 
   1  -9  10     6853.21     6731.87    814.21 o 
   2  -9  10        1.77      565.76    601.18 o 
   3  -9  10    18694.45    12915.60   1442.34 o 
   4  -9  10       14.48        7.12    737.95 o 
   5  -9  10     9140.25     9132.79   1849.51 o 
   6  -9  10      164.09     -442.88    556.58 o 
   7  -9  10     9399.41     8648.99   1866.44 o 
   8  -9  10      211.57     -188.13    547.37 o 
   9  -9  10     8463.36     8252.75   1096.74 o 
  -7  -8  10      351.41      145.47    447.79 o 
  -6  -8  10     4875.05     3701.13    547.21 o 
  -5  -8  10     1041.19      488.74    450.64 o 
  -4  -8  10    15381.37    12752.95    803.53 o 
  -3  -8  10      257.71     -209.90    416.56 o 
  -2  -8  10     8171.38     6267.98    838.10 o 
  -1  -8  10       38.51       58.19    391.52 o 
   0  -8  10     9566.90     7628.16    558.24 o 
   1  -8  10      173.49       70.85    511.21 o 
   2  -8  10    15264.47    11887.52    909.44 o 
   3  -8  10        3.21     -347.36    578.26 o 
   4  -8  10    15165.54    11499.31   1254.07 o 
   5  -8  10      188.97      321.51    840.23 o 
   6  -8  10     9931.16     8875.65   2018.07 o 
   7  -8  10        1.46     -444.06    547.72 o 
   8  -8  10     9718.15     8483.11   2159.44 o 
   9  -8  10       69.88      142.24    528.23 o 
  10  -8  10     6117.21     4920.84    701.56 o 
  -8  -7  10      683.91      242.93    614.65 o 
  -7  -7  10      828.59       21.44    441.04 o 
  -6  -7  10     2978.23     2772.44    499.66 o 
  -5  -7  10     1332.99      773.75    423.16 o 
  -4  -7  10      723.74      437.24    412.92 o 
  -3  -7  10     4912.54     3960.68    508.08 o 
  -2  -7  10     1169.61      979.31    418.05 o 
  -1  -7  10     3183.48     3291.11    458.52 o 
   0  -7  10      198.58      160.06    429.45 o 
   1  -7  10     3905.72     3412.69    445.38 o 
   2  -7  10       31.68      316.94    572.16 o 
   3  -7  10     1446.34     1290.93    615.33 o 
   4  -7  10      107.69     -309.87    545.62 o 
   5  -7  10     4089.84     3806.95    954.72 o 
   6  -7  10      121.08      431.97    574.24 o 
   7  -7  10     4568.28     3817.97    773.61 o 
   8  -7  10      647.19      791.22    412.35 o 
   9  -7  10     2572.15     2282.06    617.82 o 
  10  -7  10     1278.27     1410.98    463.34 o 
  -9  -6  10     1062.00     1391.89    639.63 o 
  -8  -6  10      260.68      -41.59    544.72 o 
  -7  -6  10     1415.03     1083.99    847.07 o 
  -6  -6  10      779.54      236.20    413.19 o 
  -5  -6  10     4727.96     4402.32    520.64 o 
  -4  -6  10     4101.75     3269.30    506.66 o 
  -3  -6  10     3363.49     3012.19    458.78 o 
  -2  -6  10     3051.58     2937.08    457.59 o 
  -1  -6  10      233.46      378.59    382.31 o 
   0  -6  10      279.29     -319.79    346.40 o 
   1  -6  10      161.65      104.27    353.36 o 
   2  -6  10     2961.61     2537.80    428.93 o 
   3  -6  10        2.73     -352.74    515.88 o 
   4  -6  10     1812.49     2414.10    693.65 o 
   5  -6  10        9.06      124.88    498.40 o 
   6  -6  10     2265.43     2380.52    453.02 o 
   8  -6  10      591.19      602.51    410.91 o 
   9  -6  10     2899.63     2980.51    484.99 o 
  10  -6  10      981.64      898.69    433.56 o 
  11  -6  10      186.61       89.50    577.87 o 
  -9  -5  10     4289.18     4145.29    689.27 o 
  -8  -5  10      342.26     -228.62    543.75 o 
  -7  -5  10     3270.59     2881.05    903.91 o 
  -6  -5  10     1184.58      915.47    399.97 o 
  -5  -5  10    12252.94    11195.52    615.87 o 
  -4  -5  10     1191.37     1098.49    398.17 o 
  -3  -5  10    20651.43    18353.61    836.61 o 
  -2  -5  10      430.24      263.47    371.46 o 
  -1  -5  10    15057.89    14068.14    635.29 o 
   0  -5  10       92.63      251.81    356.91 o 
   1  -5  10    22057.50    19852.24    685.36 o 
   2  -5  10      394.47      246.55    337.37 o 
   3  -5  10     7973.77     7492.24    591.54 o 
   4  -5  10      775.24     1018.19    357.65 o 
   5  -5  10    10061.78    10395.40    577.57 o 
   6  -5  10      207.16     -127.19    359.11 o 
   7  -5  10    18960.99    19654.99   2386.81 o 
   8  -5  10      966.12      959.42    410.59 o 
   9  -5  10    13790.41    14596.61   2407.32 o 
  10  -5  10      243.93     -283.72    399.16 o 
  11  -5  10     3466.70     2918.52    653.78 o 
 -10  -4  10     6353.92     6129.89    644.10 o 
  -9  -4  10       18.99     -198.33    462.33 o 
  -8  -4  10     3622.90     3338.81    629.99 o 
  -7  -4  10       37.76       11.55    464.13 o 
  -6  -4  10    10412.58     9622.08    963.68 o 
  -5  -4  10       25.14     -362.97    349.34 o 
  -4  -4  10    19717.81    19439.00   1425.27 o 
  -3  -4  10      808.96      387.97    342.09 o 
  -2  -4  10    19817.56    19456.10    705.85 o 
  -1  -4  10      103.47      106.93    317.17 o 
   0  -4  10    24771.06    23044.30    732.37 o 
   1  -4  10      155.01      355.07    309.59 o 
   2  -4  10    28459.55    26764.98   2327.48 o 
   3  -4  10      238.92      235.26    241.61 o 
   4  -4  10     9402.39     9191.53    512.38 o 
   5  -4  10      474.47      458.39    336.92 o 
   6  -4  10    20783.56    23030.76   2500.17 o 
   7  -4  10       17.15     -295.41    350.94 o 
   8  -4  10    26100.86    27586.94   3463.34 o 
   9  -4  10      109.14     -140.41    376.75 o 
  10  -4  10     9361.04     7822.13   1174.26 o 
  11  -4  10       30.32     -212.82    499.82 o 
  12  -4  10     4081.51     3519.27    914.17 o 
 -10  -3  10     1279.38     1887.20    518.73 o 
  -9  -3  10     1155.07     1102.32    456.80 o 
  -8  -3  10     2464.23     2669.95    496.41 o 
  -7  -3  10     3369.14     3858.35    526.68 o 
  -6  -3  10     2476.47     2649.99    462.78 o 
  -5  -3  10     6622.54     7504.42    672.47 o 
  -4  -3  10     1645.25     1804.81    380.55 o 
  -3  -3  10     5771.95     6251.45    842.08 o 
  -2  -3  10      207.13     -142.45    307.16 o 
  -1  -3  10     9683.41    10123.03    519.52 o 
   0  -3  10      654.77      658.32    329.48 o 
   1  -3  10    10706.41    10303.52    511.47 o 
   2  -3  10       17.19      161.84    235.79 o 
   3  -3  10    12176.43    13841.17   1055.21 o 
   4  -3  10      233.92      180.64    238.24 o 
   5  -3  10     4467.44     5290.65    447.52 o 
   6  -3  10       55.25      -83.98    326.59 o 
   7  -3  10    12457.54    13810.21    858.62 o 
   8  -3  10     4451.84     4110.58    483.88 o 
   9  -3  10     2653.71     3401.25    567.13 o 
  10  -3  10     1562.37     1687.33    540.05 o 
  11  -3  10     2690.35     2751.40    791.53 o 
  12  -3  10      206.62      221.65    556.65 o 
 -10  -2  10      165.89       25.92    440.36 o 
  -9  -2  10     2694.16     2694.80    498.66 o 
  -8  -2  10      689.57      522.63    405.50 o 
  -7  -2  10     4171.14     3941.80    513.82 o 
  -6  -2  10      265.90      405.17    361.93 o 
  -5  -2  10     1908.73     1751.08    475.71 o 
  -4  -2  10     1274.89     1556.09    319.50 o 
  -3  -2  10     1176.97     1051.60    337.31 o 
  -2  -2  10     1233.15     1175.62    313.67 o 
  -1  -2  10     1227.82     1377.97    331.93 o 
   0  -2  10     1928.71     2146.72    269.66 o 
   1  -2  10      152.94       63.43    232.88 o 
   2  -2  10     2201.20     2319.06    290.12 o 
   3  -2  10       92.39      161.82    235.03 o 
   4  -2  10       90.39      400.18    249.89 o 
   5  -2  10      211.31      204.19    259.28 o 
   6  -2  10      160.09      446.11    325.62 o 
   7  -2  10      119.43      105.42    340.12 o 
   8  -2  10     1424.64     2227.26    387.82 o 
   9  -2  10     8436.34     9286.58   1542.01 o 
  10  -2  10        4.84      170.48    449.80 o 
  11  -2  10     1701.92     2102.51    571.22 o 
  12  -2  10      123.93     -440.81    465.46 o 
 -10  -1  10      621.93      976.35    462.03 o 
  -9  -1  10     5723.38     6407.29    637.90 o 
  -8  -1  10     1817.45     1712.86    455.58 o 
  -7  -1  10     9456.79    10318.84    602.22 o 
  -6  -1  10     1744.62     2190.75    401.49 o 
  -5  -1  10     8576.22     9038.65    649.58 o 
  -4  -1  10      136.13      185.11    332.44 o 
  -3  -1  10    10035.68    11435.60   1162.36 o 
  -2  -1  10     1024.16     1378.73    236.86 o 
  -1  -1  10    25853.10    28598.70   2002.10 o 
   0  -1  10      559.96      435.89    237.45 o 
   1  -1  10    28956.00    30218.87   1979.73 o 
   2  -1  10      315.04      342.05    244.69 o 
   3  -1  10     8971.93     9024.22    596.01 o 
   4  -1  10       16.99      227.45    245.79 o 
   5  -1  10     9522.53    10107.68    788.84 o 
   6  -1  10       18.53      -15.28    261.85 o 
   7  -1  10    23225.33    28506.75   2259.97 o 
   8  -1  10      194.77       27.32    522.64 o 
   9  -1  10     9644.03    11531.84    729.26 o 
  10  -1  10     1722.38     1057.13    487.00 o 
  11  -1  10     4056.57     3854.77    918.40 o 
  12  -1  10     1275.05      879.78    554.09 o 
  13  -1  10     4700.84     4317.54    839.09 o 
 -11   0  10      153.31      684.84    422.38 o 
 -10   0  10     7095.43     8570.69    619.59 o 
  -9   0  10       45.04     -147.57    371.76 o 
  -8   0  10    10568.47    12353.15    657.21 o 
  -7   0  10       14.38     -341.25    348.72 o 
  -6   0  10    17009.60    21316.02    761.74 o 
  -5   0  10       67.53       50.41    308.52 o 
  -4   0  10    15022.20    18742.47   1740.04 o 
  -3   0  10      627.41      960.96    258.42 o 
  -2   0  10    24650.20    30826.96   1806.05 o 
  -1   0  10      575.25      548.51    211.27 o 
   0   0  10    67023.10    85446.43   6386.00 o 
   1   0  10      669.98      595.69    238.51 o 
   2   0  10    36199.66    40877.43   1555.22 o 
   3   0  10      564.85     1341.62    258.62 o 
   4   0  10    13137.72    14697.03   1309.28 o 
   5   0  10      211.73       77.04    244.37 o 
   6   0  10    32642.17    41174.67   1577.45 o 
   7   0  10      155.58       82.72    356.55 o 
   8   0  10    19767.33    21212.09   1847.06 o 
   9   0  10      107.35      163.70    611.40 o 
  10   0  10    12534.33    12504.40   1268.07 o 
  11   0  10       17.25     -180.94    474.35 o 
  12   0  10     7331.10     7721.07    737.35 o 
  13   0  10        8.33      115.43    507.81 o 
 -11   1  10     1807.90     1974.08    458.23 o 
 -10   1  10     1930.07     1911.10    441.89 o 
  -9   1  10     2297.26     2926.32    472.71 o 
  -8   1  10     4930.46     4761.64    492.83 o 
  -7   1  10     8604.30     9937.81    583.97 o 
  -6   1  10      403.48      553.77    293.75 o 
  -5   1  10     5461.81     5877.65    380.31 o 
  -4   1  10       63.90       45.25    266.31 o 
  -3   1  10     9567.63    10443.32    768.18 o 
  -2   1  10     4365.27     4803.60    570.72 o 
  -1   1  10    17206.64    24237.10   1032.96 o 
   0   1  10      357.13      291.44    198.16 o 
   1   1  10    17740.44    22873.05   1106.69 o 
   2   1  10     1930.22     2231.37    279.70 o 
   3   1  10    16225.52    16995.38    889.76 o 
   4   1  10      161.99       -0.67    232.88 o 
   5   1  10     8598.97     8709.55    666.40 o 
   6   1  10      211.82      170.86    291.09 o 
   7   1  10    17042.02    18441.87    651.58 o 
   8   1  10     2061.68     1795.13    449.09 o 
   9   1  10     8115.79     8614.48    670.06 o 
  10   1  10     2259.34     1707.40    491.48 o 
  11   1  10     4610.24     4571.41    602.17 o 
  12   1  10      695.77      456.88    507.02 o 
  13   1  10     2434.91     2001.34    590.36 o 
 -11   2  10     1471.65     1478.35    388.85 o 
 -10   2  10      170.40       30.68   1096.09 o 
  -9   2  10     4135.80     3256.51    571.37 o 
  -8   2  10      765.35      637.21    345.70 o 
  -7   2  10     5783.88     6237.45    955.63 o 
  -6   2  10        1.89        7.66    312.86 o 
  -5   2  10      277.80       94.40    243.16 o 
  -4   2  10      964.53     1315.18    281.09 o 
  -3   2  10     2360.27     2668.71    329.48 o 
  -2   2  10       14.96       48.03    218.85 o 
  -1   2  10     2430.03     2697.64    289.05 o 
   0   2  10        7.43      274.39    189.88 o 
   1   2  10        2.44      164.76    199.30 o 
   2   2  10       13.56      327.78    238.65 o 
   3   2  10     3592.80     3818.13    304.91 o 
   4   2  10      213.70       -8.55    231.39 o 
   5   2  10      348.68      308.31    234.52 o 
   6   2  10       83.84      292.42    291.07 o 
   7   2  10       33.33      170.45    291.55 o 
   8   2  10      853.32      887.34    328.48 o 
   9   2  10     6129.58     5659.90    574.01 o 
  10   2  10     1431.37     1489.58    470.28 o 
  11   2  10     2573.86     2532.43    558.03 o 
  12   2  10       84.35      103.67    481.11 o 
  13   2  10     1418.55     1522.23    527.34 o 
 -11   3  10     1514.72     1558.95    705.54 o 
 -10   3  10     1620.58     1240.98    513.99 o 
  -9   3  10     8127.58     8008.27    549.69 o 
  -8   3  10     3447.79     3845.74    461.00 o 
  -7   3  10    12505.70    12257.99   1857.83 o 
  -6   3  10     3230.41     2641.14    386.71 o 
  -5   3  10     5200.93     5014.43    754.89 o 
  -4   3  10      191.69      193.60    309.35 o 
  -3   3  10     7454.37     7792.65    674.05 o 
  -2   3  10     3000.65     3330.11    378.85 o 
  -1   3  10    22595.61    23170.00   1759.64 o 
   0   3  10      350.94      476.06    238.32 o 
   1   3  10    25542.26    25774.38   2552.48 o 
   2   3  10      788.70     1133.24    380.08 o 
   3   3  10     4455.56     4431.48    510.16 o 
   4   3  10        4.00      -88.52    221.86 o 
   5   3  10    11070.97    11184.12    533.54 o 
   6   3  10      180.89       82.28    296.70 o 
   7   3  10    13039.19    13540.35    597.55 o 
   8   3  10      148.70       43.32    328.83 o 
   9   3  10     6018.61     5985.26    489.65 o 
  10   3  10     1777.46     1599.54    492.90 o 
  11   3  10     5844.39     5950.79    641.51 o 
  12   3  10     2443.66     2606.03    554.19 o 
  13   3  10     2898.24     2578.34    570.24 o 
 -10   4  10     5109.63     5285.58    522.16 o 
  -9   4  10       23.58     -359.26    352.99 o 
  -8   4  10    19581.13    18477.71   4067.41 o 
  -7   4  10      149.64      332.41    319.62 o 
  -6   4  10    19612.94    18531.52   1559.28 o 
  -5   4  10     1540.48     1904.64    535.53 o 
  -4   4  10    10235.42     9572.90    729.36 o 
  -3   4  10      598.14      481.04    319.85 o 
  -2   4  10    19375.04    18344.71   1328.56 o 
  -1   4  10       54.51      109.76    204.07 o 
   0   4  10    73815.30    67703.59   3974.08 o 
   1   4  10       88.61      -64.05    175.35 o 
   2   4  10    29023.91    27934.77   2365.69 o 
   3   4  10        8.29      -55.63    223.72 o 
   4   4  10    26877.74    24088.76    972.65 o 
   5   4  10      125.89     -183.30    279.14 o 
   6   4  10    26148.81    22863.26    996.96 o 
   7   4  10       84.03     -216.33    312.37 o 
   8   4  10    18029.42    15660.74    642.85 o 
   9   4  10      524.03      435.47    344.79 o 
  10   4  10    12750.34    13275.84    789.84 o 
  11   4  10      463.33      410.43    423.18 o 
  12   4  10     8018.45     8479.64    734.20 o 
  13   4  10      131.67     -373.27    431.18 o 
 -10   5  10     1536.11     1926.58    515.16 o 
  -9   5  10     5761.97     4721.10    486.12 o 
  -8   5  10     2882.09     2571.50    685.65 o 
  -7   5  10    11504.98     9509.62   1139.46 o 
  -6   5  10      102.84     -103.00    312.50 o 
  -5   5  10     4531.59     4052.35    424.46 o 
  -4   5  10      255.37      169.30    323.29 o 
  -3   5  10    14895.22    12777.71   1131.42 o 
  -2   5  10      847.53      760.71    310.53 o 
  -1   5  10    17378.60    13005.41   1308.31 o 
   0   5  10      263.19      405.38    266.11 o 
   1   5  10    19676.21    18033.68   1243.17 o 
   2   5  10        0.28      -51.14    180.44 o 
   3   5  10    14382.13    13686.40    715.49 o 
   4   5  10      264.18       42.87    270.23 o 
   5   5  10    15381.52    13336.90    575.48 o 
   6   5  10      143.82      161.99    306.99 o 
   7   5  10    10522.61     9131.19    645.44 o 
   8   5  10     1334.28     1380.01    365.68 o 
   9   5  10    10641.31     9312.90    557.69 o 
  10   5  10      616.93      445.31    374.86 o 
  11   5  10     7288.03     8404.58    706.13 o 
  12   5  10      850.74      535.72    506.34 o 
 -10   6  10      411.29      439.08    466.30 o 
  -9   6  10     4571.58     4856.39    880.29 o 
  -8   6  10        5.98      -72.22    350.99 o 
  -7   6  10     1913.27     1509.98    382.36 o 
  -6   6  10       87.03      167.03    340.01 o 
  -5   6  10      398.38      -54.70    333.17 o 
  -4   6  10      427.20      332.90    323.89 o 
  -3   6  10     1794.08     1308.27    670.45 o 
  -2   6  10     1323.41     1150.69    335.20 o 
  -1   6  10     4080.26     4323.06    600.01 o 
   0   6  10       78.78      181.93    265.89 o 
   1   6  10     2024.99     1761.84    399.02 o 
   2   6  10       36.46      101.51    181.13 o 
   3   6  10      407.95       81.33    286.96 o 
   4   6  10     1109.44      442.45    306.51 o 
   5   6  10      129.76      183.42    290.87 o 
   6   6  10      994.81      750.19    339.51 o 
   7   6  10      140.62     -217.96    311.40 o 
   8   6  10      312.33      454.89    334.14 o 
   9   6  10      424.29      524.68    368.81 o 
  10   6  10     1202.34      683.43    394.00 o 
  11   6  10     3298.99     2651.92    436.56 o 
  12   6  10       26.83       36.83    452.21 o 
 -10   7  10     2576.36     2857.73    558.77 o 
  -9   7  10     3260.28     3400.45    591.46 o 
  -8   7  10     3017.78     2581.79    448.74 o 
  -7   7  10     9875.84     8352.40   1309.57 o 
  -6   7  10     1810.15     1381.70    394.01 o 
  -5   7  10     3381.50     3096.67    433.57 o 
  -4   7  10      670.56      966.91    345.87 o 
  -3   7  10     3416.01     3075.76    405.80 o 
  -2   7  10     2457.03     2110.06    575.98 o 
  -1   7  10    12498.86    10727.62   1127.46 o 
   0   7  10       95.76     -200.14    278.67 o 
   1   7  10    11655.12    10455.33    662.57 o 
   2   7  10      367.77      508.85    444.43 o 
   3   7  10     7032.19     6577.26    764.01 o 
   4   7  10      658.37      672.27    317.68 o 
   5   7  10    13253.38    12353.90    577.93 o 
   6   7  10      895.67      638.15    347.70 o 
   7   7  10     1284.65     1078.23    357.85 o 
   8   7  10      252.43       16.48    337.01 o 
   9   7  10     3194.93     3192.67    378.16 o 
  10   7  10     2734.61     2674.68    433.81 o 
  11   7  10     6190.83     6162.61    546.69 o 
  12   7  10     2264.14     2455.32    533.25 o 
  -9   8  10       34.47     -536.03    433.77 o 
  -8   8  10    13601.43    12738.13   2036.48 o 
  -7   8  10       81.43     -306.34    355.78 o 
  -6   8  10    14410.54    11337.02   1520.26 o 
  -5   8  10      337.87      311.47    355.86 o 
  -4   8  10    13279.14    11799.59    691.43 o 
  -3   8  10        6.48     -449.60    305.60 o 
  -2   8  10    23211.33    19810.08   1344.51 o 
  -1   8  10      112.89     -188.58    288.02 o 
   0   8  10    22016.83    21598.28   1134.60 o 
   1   8  10      262.02       21.45    293.19 o 
   2   8  10    28322.33    25932.81   6481.74 o 
   3   8  10       19.12     -171.95    443.48 o 
   4   8  10    24910.93    21837.23   1510.22 o 
   5   8  10        8.02      110.47    315.69 o 
   6   8  10    19977.88    17714.62    689.19 o 
   7   8  10       53.87      -40.17    340.21 o 
   8   8  10     5184.83     4920.98    588.75 o 
   9   8  10      534.94      638.88    400.41 o 
  10   8  10    11074.53    10293.04    668.62 o 
  11   8  10      177.27      205.80    351.25 o 
  -9   9  10     5603.73     6014.63    689.82 o 
  -8   9  10      932.74     1517.53    651.79 o 
  -7   9  10     9165.61     8726.74    713.82 o 
  -6   9  10      432.62      115.29    367.76 o 
  -5   9  10     8950.76     8478.44    705.04 o 
  -4   9  10       79.52     -114.32    335.33 o 
  -3   9  10    11473.01     9453.14   1305.20 o 
  -2   9  10       30.38     -270.11    312.33 o 
  -1   9  10    12909.35    12330.76    590.80 o 
   0   9  10        6.99     -359.64    300.86 o 
   1   9  10    11083.76    11436.04   2451.46 o 
   2   9  10      276.24      737.92    491.86 o 
   3   9  10    19099.70    18702.00   2484.68 o 
   4   9  10      972.87      960.23    335.80 o 
   5   9  10    15225.20    13630.07    890.86 o 
   6   9  10       94.83       31.28    351.52 o 
   7   9  10     7244.30     6331.03    558.49 o 
   8   9  10      149.86      -88.18    356.56 o 
   9   9  10     6615.32     5510.34    516.55 o 
  10   9  10       75.31     -103.06    384.73 o 
  11   9  10    10058.99    10263.81    650.82 o 
  -8  10  10      250.65     -190.33    479.99 o 
  -7  10  10     1234.97     1209.96    513.55 o 
  -6  10  10      556.07      539.89    393.16 o 
  -5  10  10      721.78      601.63    378.31 o 
  -4  10  10      524.23      460.43    353.90 o 
  -3  10  10     1469.13     1182.31    376.80 o 
  -2  10  10     1767.56     1637.10    383.22 o 
  -1  10  10      982.75      841.68    352.88 o 
   0  10  10     4248.66     4771.33    649.95 o 
   1  10  10      497.00       99.10    474.06 o 
   2  10  10     1031.68      442.29    487.44 o 
   3  10  10        6.31     -323.30    437.77 o 
   4  10  10     1056.91      986.53    554.02 o 
   5  10  10     2385.51     2365.95    417.21 o 
   6  10  10      924.14      826.17    377.20 o 
   7  10  10      264.81       33.53    363.60 o 
   8  10  10     1107.06     1222.69    410.17 o 
   9  10  10      175.73      -78.19    380.50 o 
  10  10  10      634.02      333.18    414.96 o 
  -7  11  10     2699.53     2695.30    588.30 o 
  -6  11  10      765.93      678.09    685.34 o 
  -5  11  10     3738.75     4160.37    512.28 o 
  -4  11  10      934.69      617.78    381.22 o 
  -3  11  10     3531.57     3267.55    434.31 o 
  -2  11  10      192.12      440.85    357.65 o 
  -1  11  10     2999.68     2730.86    414.99 o 
   0  11  10       31.13     -120.17    463.55 o 
   1  11  10     2703.40     3153.84    596.97 o 
   2  11  10       73.68        8.15    466.34 o 
   3  11  10     5368.09     6563.42   1145.60 o 
   4  11  10      956.12      568.16    529.21 o 
   5  11  10     5547.86     5144.23    686.84 o 
   6  11  10      778.16      801.98    383.42 o 
   7  11  10      535.45      559.80    421.70 o 
   8  11  10      328.78     -136.45    411.76 o 
   9  11  10     1190.16      614.68    424.67 o 
  -6  12  10     7656.00     9886.91    779.23 o 
  -5  12  10      239.48      143.55    441.48 o 
  -4  12  10    11526.61    10542.56   1173.08 o 
  -3  12  10      147.86       31.37    361.40 o 
  -2  12  10    14727.64    15406.49   1126.61 o 
  -1  12  10      153.58      571.27    544.45 o 
   0  12  10     7443.53     9143.46    860.42 o 
   1  12  10      282.12       -1.30    509.66 o 
   2  12  10    12944.22    16266.79   1001.41 o 
   3  12  10      210.67       86.04    533.06 o 
   4  12  10    16897.49    17880.22   1949.51 o 
   5  12  10       25.69      210.68    571.65 o 
   6  12  10    10208.64    10310.42   1153.91 o 
   7  12  10      196.01      -15.91    404.24 o 
   8  12  10     3777.03     4394.79    541.59 o 
  -5  13  10     8581.34     8840.73    749.14 o 
  -4  13  10      129.04       24.96    441.96 o 
  -3  13  10     9346.13     9755.70    605.12 o 
  -2  13  10      433.26      804.02    554.05 o 
  -1  13  10     9126.99    10416.36   2058.63 o 
   0  13  10        1.93      146.74    562.11 o 
   1  13  10     8152.94    10562.04   1134.20 o 
   2  13  10     1044.22     1289.03    595.33 o 
   3  13  10    13025.65    14011.16   2029.31 o 
   4  13  10       98.11      145.28    562.86 o 
   5  13  10    10111.69    10163.66    870.23 o 
   6  13  10      872.27      521.23    594.85 o 
   7  13  10     5686.16     6531.12   1171.98 o 
  -4  14  10      413.68     1173.04    540.55 o 
  -3  14  10       72.45     -356.35    811.72 o 
  -2  14  10     1788.81     1726.15    599.68 o 
  -1  14  10      274.62      805.70    587.07 o 
   0  14  10     2004.46     2359.50    628.04 o 
   1  14  10      587.32      672.48    592.40 o 
   2  14  10     1864.09     2109.16    644.45 o 
   3  14  10        9.34      103.53    587.11 o 
   4  14  10     3049.23     2948.18    796.41 o 
   5  14  10     1266.80     1337.71    655.19 o 
   6  14  10     1177.02     1796.59    624.46 o 
  -1  15  10     1053.70      878.76    623.77 o 
   0  15  10        8.20       -2.23    536.26 o 
   1  15  10      964.86      667.85    599.88 o 
   2  15  10       38.05      171.26    612.15 o 
   3  15  10     1730.28     2017.76    692.92 o 
  -2 -11  11       38.07     -674.22    449.48 o 
  -1 -11  11      553.79     -211.65    630.99 o 
   0 -11  11      131.88      338.84    697.78 o 
   1 -11  11      281.76     -200.93    815.80 o 
   2 -11  11      437.80      256.08   1033.38 o 
   3 -11  11     2024.38     1322.43    687.75 o 
   4 -11  11      265.17      338.36    658.56 o 
   5 -11  11      864.77     1043.71    677.14 o 
  -4 -10  11     2959.32     1824.22    516.71 o 
  -3 -10  11      976.08      668.47    466.86 o 
  -2 -10  11     2271.83     1918.00    521.05 o 
  -1 -10  11       37.20      218.98    441.74 o 
   0 -10  11      492.28     -435.71    651.97 o 
   1 -10  11      720.90     -132.35    626.55 o 
   2 -10  11     2430.46     1307.85    709.29 o 
   3 -10  11      143.71     -788.95    641.41 o 
   4 -10  11     1323.23     1047.38    678.12 o 
   5 -10  11      191.60     -893.53    595.69 o 
   6 -10  11     1474.11      288.64   1541.85 o 
   7 -10  11      461.54      532.35    664.62 o 
  -5  -9  11     6020.51     5270.13    606.30 o 
  -4  -9  11      415.46      -91.03    470.44 o 
  -3  -9  11    12359.25    11471.00    820.08 o 
  -2  -9  11       14.56        4.17    414.82 o 
  -1  -9  11     6623.08     5292.25    770.16 o 
   0  -9  11      114.20     -114.67    586.96 o 
   1  -9  11     6049.06     5596.57    777.58 o 
   2  -9  11        4.28      492.96    628.30 o 
   3  -9  11    17777.41    12206.15   1465.14 o 
   4  -9  11       42.85     -432.92    575.78 o 
   5  -9  11    10058.00     9093.29    961.56 o 
   6  -9  11        4.35      -90.56    597.95 o 
   7  -9  11     6257.11     5924.76   1740.06 o 
   8  -9  11      119.81     -198.24    607.51 o 
  -6  -8  11     4714.38     2984.79    592.68 o 
  -5  -8  11      730.09       95.12    459.64 o 
  -4  -8  11    12733.10    11002.09   1169.54 o 
  -3  -8  11       33.62     -329.00    434.27 o 
  -2  -8  11     8606.53     6738.96    655.46 o 
  -1  -8  11       83.86     -170.10    398.44 o 
   0  -8  11     7546.09     5474.03    525.07 o 
   1  -8  11     1179.91     -140.37    566.82 o 
   2  -8  11     8940.61     6491.42    785.51 o 
   3  -8  11       85.03      193.83    634.02 o 
   4  -8  11    15681.75    13035.10   1678.66 o 
   5  -8  11      185.92     -281.65    563.94 o 
   6  -8  11    10568.88    10722.32   1497.55 o 
   7  -8  11        6.60      265.30    617.84 o 
   8  -8  11     5660.66     4461.56    761.29 o 
   9  -8  11        1.74       84.95    558.32 o 
  -7  -7  11      725.55      -47.75    553.19 o 
  -6  -7  11     3923.71     3459.10    866.37 o 
  -5  -7  11     1553.56     1293.05    470.69 o 
  -4  -7  11     2477.10     1994.39    469.88 o 
  -3  -7  11     4153.17     3234.79    510.10 o 
  -2  -7  11      160.41      454.15    425.28 o 
  -1  -7  11     1792.42     1270.10    440.38 o 
   0  -7  11      287.69     -235.45    384.49 o 
   1  -7  11     1230.21     1369.83    406.18 o 
   2  -7  11      153.70      539.47    600.88 o 
   3  -7  11     4998.44     4074.08    696.40 o 
   4  -7  11      962.19     1259.96    606.57 o 
   5  -7  11     4658.01     3953.13    698.23 o 
   6  -7  11      823.71      976.16    608.44 o 
   7  -7  11     2210.85     1182.54    644.54 o 
   8  -7  11      274.63      388.62    649.67 o 
   9  -7  11     1385.89     1452.93    463.81 o 
  10  -7  11      195.58      323.89    444.64 o 
  -8  -6  11       91.78     -659.76    539.99 o 
  -7  -6  11     1594.10     1204.89    622.64 o 
  -6  -6  11      849.17      867.96    575.21 o 
  -5  -6  11     4914.00     4258.22    536.48 o 
  -4  -6  11     2506.54     2113.28    447.79 o 
  -3  -6  11     1506.62     1482.45    443.97 o 
  -2  -6  11     1551.82     1073.75    499.00 o 
  -1  -6  11      149.24      -56.25    383.05 o 
   0  -6  11      761.49      755.31    395.65 o 
   1  -6  11     2389.90     2105.22    442.84 o 
   2  -6  11     3360.82     3181.42    431.87 o 
   3  -6  11        1.51       63.29    562.43 o 
   4  -6  11     2337.52     2065.70    650.04 o 
   5  -6  11      247.73       28.95    536.95 o 
   6  -6  11      222.94       81.98    572.00 o 
   7  -6  11     1012.14     1575.76    450.54 o 
   8  -6  11     1018.78      844.84    437.40 o 
   9  -6  11     1379.61     1745.11    470.46 o 
  10  -6  11     1148.42     1395.04    461.23 o 
  -8  -5  11      195.64      -53.12    552.83 o 
  -7  -5  11     4541.53     4283.34    657.99 o 
  -6  -5  11     1992.08     2218.20    604.67 o 
  -5  -5  11    10115.80    10447.00   1068.89 o 
  -4  -5  11       66.74     -210.26    373.37 o 
  -3  -5  11    20519.82    16918.06   1013.09 o 
  -2  -5  11       94.95      100.59    349.25 o 
  -1  -5  11     6285.26     5435.13    508.96 o 
   0  -5  11      299.37     -200.38    351.95 o 
   1  -5  11     7752.16     7331.58    529.05 o 
   2  -5  11     1110.12      650.36    360.65 o 
   3  -5  11    23715.93    21739.77   1051.81 o 
   4  -5  11      228.84     -676.14    534.21 o 
   5  -5  11    11185.59    11034.40    574.35 o 
   6  -5  11       22.51       40.68    362.78 o 
   7  -5  11    14342.55    14818.54    692.50 o 
   8  -5  11      906.92     1135.84    413.82 o 
   9  -5  11     8462.73     8842.71    798.71 o 
  10  -5  11       12.04       96.39    523.66 o 
  11  -5  11     4109.29     3616.62    693.10 o 
  -9  -4  11       13.14     -393.56    571.24 o 
  -8  -4  11     3374.41     2699.29    793.32 o 
  -7  -4  11        8.17     -515.59    488.95 o 
  -6  -4  11     9536.20     9977.49   1464.49 o 
  -5  -4  11      609.66      674.46    517.65 o 
  -4  -4  11    18045.10    18710.64   1277.92 o 
  -3  -4  11        1.36     -230.36    350.03 o 
  -2  -4  11    14403.18    15039.15    731.08 o 
  -1  -4  11       53.28      -76.16    338.49 o 
   0  -4  11    21735.13    20728.82    733.41 o 
   1  -4  11      265.57      -70.49    350.97 o 
   2  -4  11    15899.03    13749.33   2083.74 o 
   3  -4  11      185.56      -73.17    321.44 o 
   4  -4  11    19743.09    20750.43    997.75 o 
   5  -4  11      210.11      654.45    355.19 o 
   6  -4  11    16328.35    17899.48   1092.64 o 
   7  -4  11      507.89      673.43    392.30 o 
   8  -4  11    18084.09    20173.89   1990.11 o 
   9  -4  11      392.54      383.76    418.06 o 
  10  -4  11     8633.04     8310.07   1093.48 o 
  11  -4  11        3.14      515.48    566.05 o 
  -9  -3  11     1455.05     1507.73    499.78 o 
  -8  -3  11      705.25      298.14    460.75 o 
  -7  -3  11     3385.19     3463.46    563.85 o 
  -6  -3  11     4194.49     4497.10    650.52 o 
  -5  -3  11     2563.05     3084.98    563.30 o 
  -4  -3  11     2265.13     1475.35    505.13 o 
  -3  -3  11     4976.62     5065.65    837.81 o 
  -2  -3  11      230.39      268.60    353.05 o 
  -1  -3  11     8459.07     9384.46    838.75 o 
   0  -3  11      239.04      372.04    343.87 o 
   1  -3  11     9326.15     8914.11    690.95 o 
   2  -3  11      419.31      492.12    266.40 o 
   3  -3  11     5243.70     5430.32    449.23 o 
   4  -3  11       10.81       -1.22    284.70 o 
   5  -3  11     7026.71     7636.14    612.75 o 
   6  -3  11      723.69     1253.40    379.86 o 
   7  -3  11     6358.70     7811.88    942.54 o 
   8  -3  11     1200.02     1032.33    386.75 o 
   9  -3  11     6104.23     5655.91    664.02 o 
  10  -3  11      967.46      836.54    520.28 o 
  11  -3  11      957.04      986.93    549.20 o 
  12  -3  11       77.48      245.45    529.39 o 
 -10  -2  11      277.93      -89.93    464.95 o 
  -9  -2  11      819.36      900.61    482.87 o 
  -8  -2  11      173.64       95.08    442.00 o 
  -7  -2  11     2627.01     2756.51    502.81 o 
  -6  -2  11      822.90      739.94    388.11 o 
  -5  -2  11     4329.61     4676.77    531.85 o 
  -4  -2  11     1533.34     2031.68    404.84 o 
  -3  -2  11      628.43      800.50    450.39 o 
  -2  -2  11      611.75      397.80    330.73 o 
  -1  -2  11     1075.36     1108.43    327.50 o 
   0  -2  11      627.84      660.19    338.61 o 
   1  -2  11      297.60      704.06    264.42 o 
   2  -2  11      594.75      290.84    253.12 o 
   3  -2  11       47.41      102.26    261.53 o 
   4  -2  11      442.75      193.79    271.22 o 
   5  -2  11       67.83      196.18    264.09 o 
   6  -2  11      553.27      604.11    371.74 o 
   7  -2  11     1652.41     2064.63    392.91 o 
   8  -2  11      799.70     1081.44    607.49 o 
   9  -2  11     3794.78     4167.05    931.10 o 
  10  -2  11       12.08       58.49    459.04 o 
  11  -2  11      937.62      764.38    545.27 o 
  12  -2  11       15.62     -115.96    481.68 o 
 -10  -1  11      770.53      785.24    443.08 o 
  -9  -1  11     5713.26     6657.71    601.64 o 
  -8  -1  11     1293.08     1292.46    434.69 o 
  -7  -1  11     4726.41     4645.83    530.41 o 
  -6  -1  11     2406.40     2850.79    457.87 o 
  -5  -1  11     9796.24    11454.38    860.42 o 
  -4  -1  11      289.27      495.31    358.57 o 
  -3  -1  11    12116.45    16187.58   2206.46 o 
  -2  -1  11      505.10      797.60    437.29 o 
  -1  -1  11    17011.17    19778.08    912.71 o 
   0  -1  11      423.75      382.83    263.63 o 
   1  -1  11    20792.67    21327.27    712.94 o 
   2  -1  11       45.16      -32.96    243.18 o 
   3  -1  11     9866.80    11096.56    536.82 o 
   4  -1  11      130.13       -6.95    253.59 o 
   5  -1  11     8628.41     9264.10    506.59 o 
   6  -1  11      119.60     -144.15    309.20 o 
   7  -1  11    17364.02    20971.28   1271.95 o 
   8  -1  11      701.94      531.37    458.97 o 
   9  -1  11    13505.08    13079.08    792.24 o 
  10  -1  11     1058.34      950.56    555.54 o 
  11  -1  11     3033.58     2614.19    853.42 o 
  12  -1  11      356.40      279.76    485.70 o 
 -10   0  11     6899.62     7625.86    613.04 o 
  -9   0  11       14.53       -9.93    408.88 o 
  -8   0  11     6897.06     7573.68    594.54 o 
  -7   0  11        0.38     -515.46    353.91 o 
  -6   0  11    13838.02    16127.02   1699.04 o 
  -5   0  11       54.15       15.06    317.99 o 
  -4   0  11    17486.22    22348.40   1505.10 o 
  -3   0  11       12.31      323.41    262.19 o 
  -2   0  11    25468.92    35944.49   2728.78 o 
  -1   0  11      362.84      435.37    229.75 o 
   0   0  11    44542.52    62696.49   1846.27 o 
   1   0  11      441.35      328.03    257.72 o 
   2   0  11    25640.64    30198.15    988.87 o 
   3   0  11      422.33      409.99    270.87 o 
   4   0  11    15264.63    17049.87    613.60 o 
   5   0  11      303.88      300.01    270.49 o 
   6   0  11    23433.34    27763.39   2254.70 o 
   7   0  11      386.44      519.30    422.39 o 
   8   0  11    23060.35    24455.00   1880.78 o 
   9   0  11       31.69     -328.26    410.08 o 
  10   0  11    10526.20    10902.02    750.75 o 
  11   0  11       20.86     -230.50    443.55 o 
  12   0  11     4902.43     5685.50    676.91 o 
 -10   1  11      734.17      602.11    419.45 o 
  -9   1  11     2301.71     2528.40    483.23 o 
  -8   1  11     1360.09      922.38    407.01 o 
  -7   1  11     3954.52     4823.68    509.99 o 
  -6   1  11     2565.38     1980.61    418.75 o 
  -5   1  11     6906.33     7696.70    536.72 o 
  -4   1  11     1060.52     1145.21    293.77 o 
  -3   1  11     6292.59     8698.37    528.79 o 
  -2   1  11     1016.27     1300.11    285.46 o 
  -1   1  11    16627.01    22910.19    925.64 o 
   0   1  11      314.23      555.09    225.55 o 
   1   1  11    15781.51    22503.81   1221.79 o 
   2   1  11      636.79      694.29    263.46 o 
   3   1  11     9235.53     9753.09    435.37 o 
   4   1  11      156.74      -29.22    249.60 o 
   5   1  11     7360.09     8225.51    560.60 o 
   6   1  11      252.31      -73.52    296.21 o 
   7   1  11    14308.71    14449.08    696.07 o 
   8   1  11     1983.35     2483.08    477.07 o 
   9   1  11     9407.09    10596.52   1010.91 o 
  10   1  11     4190.82     3886.16    593.19 o 
  11   1  11     2689.24     2523.44    541.95 o 
  12   1  11      203.46      528.20    487.80 o 
 -10   2  11      127.64      662.81    441.11 o 
  -9   2  11     2448.49     2102.02    456.48 o 
  -8   2  11      243.09      -89.33    389.56 o 
  -7   2  11     2507.85     2262.90    436.91 o 
  -6   2  11      310.85      751.25    307.30 o 
  -5   2  11     1498.88     1403.80    317.40 o 
  -4   2  11      198.71      106.73    281.03 o 
  -3   2  11     1017.42     1033.86    288.34 o 
  -2   2  11      291.21      463.98    258.83 o 
  -1   2  11     4194.76     5306.85    359.72 o 
   0   2  11      126.87      238.91    263.83 o 
   1   2  11      344.68      365.45    248.66 o 
   2   2  11       17.77      269.62    249.34 o 
   3   2  11      145.42       57.20    260.00 o 
   4   2  11      447.53      123.57    256.61 o 
   5   2  11      187.10       35.54    296.03 o 
   6   2  11      186.60     -407.86    303.13 o 
   7   2  11       98.80      -91.69    323.83 o 
   8   2  11      170.29       37.80    310.26 o 
   9   2  11     7033.00     7166.88    648.59 o 
  10   2  11      166.85     -117.41    406.13 o 
  11   2  11     1233.75      937.44    494.45 o 
  12   2  11        0.10       41.70    492.52 o 
 -10   3  11     1045.04     1271.68    531.52 o 
  -9   3  11     5172.53     3840.73    610.54 o 
  -8   3  11     3214.66     2745.81    429.67 o 
  -7   3  11     7593.21     6929.65    865.81 o 
  -6   3  11     2696.04     3005.27    468.66 o 
  -5   3  11     9308.39     8717.36   1445.18 o 
  -4   3  11      603.47      286.93    277.16 o 
  -3   3  11     8429.88     8123.01    490.01 o 
  -2   3  11       37.43      142.60    259.39 o 
  -1   3  11    11842.84    11854.80    477.13 o 
   0   3  11      683.98      708.76    269.82 o 
   1   3  11    17140.80    17776.52   1476.09 o 
   2   3  11      165.89       15.89    246.26 o 
   3   3  11     8895.86     9536.33    853.76 o 
   4   3  11      818.78      508.53    275.22 o 
   5   3  11     7478.20     7280.45    484.58 o 
   6   3  11      194.37     -264.66    312.54 o 
   7   3  11    13606.15    12435.48    595.44 o 
   8   3  11     1262.07     1382.09    373.63 o 
   9   3  11     6810.20     6855.50    947.39 o 
  10   3  11     2260.60     2695.31   1000.81 o 
  11   3  11     3751.36     3834.50    592.56 o 
  12   3  11     1546.92     1283.05    518.41 o 
 -10   4  11     4981.51     4447.86    651.34 o 
  -9   4  11       72.97      -37.41    368.29 o 
  -8   4  11     9508.34     9312.59   1671.98 o 
  -7   4  11      175.55      148.06    356.39 o 
  -6   4  11    14413.56    13249.06   1210.09 o 
  -5   4  11      536.42      300.50    342.87 o 
  -4   4  11     9375.60     8163.16   1113.02 o 
  -3   4  11      235.67      387.61    308.35 o 
  -2   4  11    29456.23    26301.26   1301.62 o 
  -1   4  11     2987.50     3200.82    326.54 o 
   0   4  11    66643.13    67817.85   6218.16 o 
   1   4  11     1683.90     1627.79    275.84 o 
   2   4  11    24509.92    25383.97   1813.28 o 
   3   4  11     1488.19     1127.70    271.29 o 
   4   4  11    14881.68    12575.08    855.56 o 
   5   4  11      373.63      287.75    303.62 o 
   6   4  11    24766.36    21057.40   1530.26 o 
   7   4  11      735.61      398.16    335.24 o 
   8   4  11    16485.38    15150.90    776.16 o 
   9   4  11      124.98      -64.86    334.57 o 
  10   4  11    14573.62    12866.60   1250.97 o 
  11   4  11       57.28      136.21    429.07 o 
  12   4  11     5564.21     5363.53    938.76 o 
 -10   5  11      850.87      585.20    473.61 o 
  -9   5  11     3856.47     3381.66    477.11 o 
  -8   5  11     2579.25     2027.84    417.16 o 
  -7   5  11     9404.20     7980.17    757.02 o 
  -6   5  11       66.05     -365.57    336.79 o 
  -5   5  11     6879.39     6327.51    694.63 o 
  -4   5  11      112.36      -63.11    326.72 o 
  -3   5  11     5730.97     4861.29    510.34 o 
  -2   5  11     7043.21     6490.98    564.48 o 
  -1   5  11    19236.94    15385.19   2491.12 o 
   0   5  11      327.77       75.94    250.07 o 
   1   5  11    16664.80    15566.85   1291.98 o 
   2   5  11     1113.98      960.30    265.17 o 
   3   5  11    17105.39    15807.80    812.89 o 
   4   5  11      448.31      200.47    308.91 o 
   5   5  11     6847.98     6310.78    473.64 o 
   6   5  11       70.36       72.22    326.03 o 
   7   5  11    15650.48    12918.79    692.53 o 
   8   5  11     1115.97     1050.91    352.22 o 
   9   5  11     9558.12     8926.22    892.79 o 
  10   5  11     1095.06      731.01    380.83 o 
  11   5  11     3721.88     4380.26    617.40 o 
  12   5  11      230.87      411.35    497.34 o 
  -9   6  11     4214.52     3927.51    816.09 o 
  -8   6  11      133.01      261.27    380.61 o 
  -7   6  11     3460.54     2686.06    432.94 o 
  -6   6  11       59.18       84.76    357.31 o 
  -5   6  11      508.59       42.45    329.48 o 
  -4   6  11      130.22      109.58    331.53 o 
  -3   6  11     1080.87     1089.37    368.37 o 
  -2   6  11      512.39      247.90    323.45 o 
  -1   6  11      112.53      175.69    307.24 o 
   0   6  11       10.33      -84.41    296.36 o 
   1   6  11      181.13       17.28    256.14 o 
   2   6  11     3389.52     3277.03    369.40 o 
   3   6  11      809.79      613.36    485.88 o 
   4   6  11      517.32      260.85    313.51 o 
   5   6  11      767.20      880.70    362.52 o 
   6   6  11      229.44      166.45    321.68 o 
   7   6  11      463.36      331.01    325.09 o 
   8   6  11      241.43      215.86    346.89 o 
   9   6  11     2065.62     2203.94    411.66 o 
  10   6  11      315.51       53.99    370.17 o 
  11   6  11     2055.97     1731.61    520.22 o 
  12   6  11       96.49       54.80    464.38 o 
  -9   7  11     3624.10     4424.90    630.62 o 
  -8   7  11     3733.77     3776.37    486.58 o 
  -7   7  11     6422.25     5648.93    749.74 o 
  -6   7  11     1869.35     1581.86    415.33 o 
  -5   7  11     3897.27     3463.56    446.01 o 
  -4   7  11      196.76      206.93    349.96 o 
  -3   7  11     2997.56     2577.95    406.76 o 
  -2   7  11     2176.28     1625.21    450.47 o 
  -1   7  11    16429.78    14670.04   1688.36 o 
   0   7  11      160.71       13.50    296.70 o 
   1   7  11    16335.68    14498.05   1311.96 o 
   2   7  11     1148.48      831.25    477.92 o 
   3   7  11     3108.20     3121.72    594.23 o 
   4   7  11      250.27      378.90    312.34 o 
   5   7  11     3530.82     3347.79    419.71 o 
   6   7  11      327.89      216.40    327.86 o 
   7   7  11     6688.02     6155.20    502.87 o 
   8   7  11      616.31      715.74    388.51 o 
   9   7  11     4553.97     4053.63    480.02 o 
  10   7  11     1384.01     1825.22    423.44 o 
  11   7  11     4177.79     3829.28    491.82 o 
  -9   8  11       34.14     -297.21    488.21 o 
  -8   8  11    13205.73    12172.95   1717.42 o 
  -7   8  11      324.23      249.29    380.39 o 
  -6   8  11    16818.80    13904.60   1920.99 o 
  -5   8  11       53.77      -50.48    358.74 o 
  -4   8  11     5559.07     5918.67    505.35 o 
  -3   8  11       16.93     -112.30    330.26 o 
  -2   8  11    18199.64    16253.52   1401.12 o 
  -1   8  11        8.71      -80.68    317.40 o 
   0   8  11    30623.03    26514.68   2175.92 o 
   1   8  11       27.30      249.42    455.90 o 
   2   8  11    21848.39    22233.53   1352.60 o 
   3   8  11       81.25     -580.09    442.37 o 
   4   8  11    19466.84    20282.35   1021.74 o 
   5   8  11      206.79      -37.00    315.91 o 
   6   8  11    12617.69    10921.18    575.54 o 
   7   8  11       49.08      -31.91    334.30 o 
   8   8  11    10907.40    10390.66    848.25 o 
   9   8  11      252.69      420.24    389.54 o 
  10   8  11     7825.66     6442.45    568.71 o 
  11   8  11      237.05       20.78    373.99 o 
  -8   9  11     1315.29     1220.83    516.98 o 
  -7   9  11     8336.90     7442.29    745.88 o 
  -6   9  11       24.12     -140.57    355.70 o 
  -5   9  11     6260.13     6968.46    898.68 o 
  -4   9  11       42.38      -74.78    347.66 o 
  -3   9  11     9748.95     8469.82   1386.60 o 
  -2   9  11      262.56      -85.07    331.06 o 
  -1   9  11    13284.24    11954.12   1563.52 o 
   0   9  11       79.76     -607.05    464.46 o 
   1   9  11    13154.14    13088.65   1506.02 o 
   2   9  11        6.71     -518.01    419.06 o 
   3   9  11    12329.06    11196.32   1451.95 o 
   4   9  11       19.82      -79.25    477.27 o 
   5   9  11    11054.62     9496.95   1467.10 o 
   6   9  11       17.85     -182.73    349.14 o 
   7   9  11    11277.56     9946.00    886.55 o 
   8   9  11      545.98      756.21    402.53 o 
   9   9  11     8331.15     7453.67    685.59 o 
  10   9  11      685.54      718.71    423.63 o 
  -7  10  11     1222.87     1290.01    520.40 o 
  -6  10  11      127.71       47.62    365.54 o 
  -5  10  11      423.64      134.08    373.26 o 
  -4  10  11     1471.77     1559.24    406.48 o 
  -3  10  11     1495.15     1643.01    404.30 o 
  -2  10  11     1388.33     1090.38    387.71 o 
  -1  10  11      575.87      637.67    352.57 o 
   0  10  11      707.43      588.77    490.46 o 
   1  10  11       77.50      -42.10    500.20 o 
   2  10  11     2126.11     2126.18    544.19 o 
   3  10  11      411.81      254.83    541.53 o 
   4  10  11      681.60      556.49    522.72 o 
   5  10  11      395.20      747.16    524.91 o 
   6  10  11     1001.30      574.41    538.06 o 
   7  10  11      737.30      887.87    395.01 o 
   8  10  11     1420.34     1021.70    392.51 o 
   9  10  11       73.11     -551.62    388.52 o 
  10  10  11      516.20      556.91    413.61 o 
  -7  11  11     4552.56     3876.10    640.48 o 
  -6  11  11      438.76      816.62    502.41 o 
  -5  11  11     1453.18     1551.93    437.67 o 
  -4  11  11      389.41      473.26    388.90 o 
  -3  11  11     1953.83     1712.27    417.52 o 
  -2  11  11      799.61      420.82    367.22 o 
  -1  11  11     4907.37     4659.32    825.73 o 
   0  11  11       46.87     -191.82    499.78 o 
   1  11  11     4734.08     4223.39    676.06 o 
   2  11  11       37.36     -425.48    491.67 o 
   3  11  11     3474.37     3131.22    610.25 o 
   4  11  11      137.86     -167.80    544.49 o 
   5  11  11     5207.17     4924.76    725.44 o 
   6  11  11      740.42      109.15    544.17 o 
   7  11  11      284.86      108.68    380.59 o 
   8  11  11      614.22      637.89    413.77 o 
   9  11  11      949.52     1342.88    455.83 o 
  -6  12  11     7102.75     7653.09    871.17 o 
  -5  12  11       57.95     1978.68    523.65 o 
  -4  12  11     6571.46     7222.70    989.73 o 
  -3  12  11      326.28       -7.74    380.28 o 
  -2  12  11    12013.14    12685.52   1711.72 o 
  -1  12  11       66.79     -354.34    530.96 o 
   0  12  11     8595.64    12127.33    903.69 o 
   1  12  11        0.88     -606.68    502.85 o 
   2  12  11    15355.42    17571.14   1150.81 o 
   3  12  11        7.15     -391.26    558.15 o 
   4  12  11    13886.81    15047.88   2788.43 o 
   5  12  11      333.96     -516.69    549.89 o 
   6  12  11     6816.00     7488.92    809.21 o 
   7  12  11       13.28     -129.43    550.43 o 
   8  12  11     4977.86     4952.53    565.91 o 
  -4  13  11       43.99      247.30    408.81 o 
  -3  13  11     8527.43     9281.59   1064.98 o 
  -2  13  11       54.51      260.95    562.27 o 
  -1  13  11     9378.00    10606.85    883.22 o 
   0  13  11        6.54     -157.09    586.97 o 
   1  13  11     8744.60    10479.44    895.01 o 
   2  13  11      215.91      647.68    576.45 o 
   3  13  11     9696.87    10367.89    891.26 o 
   4  13  11      124.34      121.37    563.03 o 
   5  13  11    10903.70    11045.64    924.43 o 
   6  13  11      219.52      324.71    597.33 o 
  -2  14  11     1518.46     2681.89    671.04 o 
  -1  14  11       22.87     -802.61    535.07 o 
   0  14  11     2791.79     3658.49    699.58 o 
   1  14  11       30.94      663.84    582.99 o 
   2  14  11     1558.96     1534.68    608.15 o 
   3  14  11        8.92      159.31    610.10 o 
   4  14  11      994.45     1795.64    682.33 o 
   5  14  11     1462.53     1547.02    633.41 o 
  -2 -10  12      411.73      317.71    490.74 o 
  -1 -10  12      121.60       46.62    678.49 o 
   0 -10  12      985.91      593.57    672.98 o 
   1 -10  12      667.56     -354.78    683.16 o 
   2 -10  12      960.09      394.31    640.01 o 
   3 -10  12      142.77     -138.43    701.22 o 
   4 -10  12     2275.12     1923.11    781.18 o 
   5 -10  12      258.65      149.79   1392.50 o 
  -4  -9  12       57.54      -95.11    482.44 o 
  -3  -9  12     6417.27     5698.74    859.18 o 
  -2  -9  12       38.47     -570.84    433.55 o 
  -1  -9  12     6919.03     4866.72    653.06 o 
   0  -9  12       73.17     -923.80    615.86 o 
   1  -9  12     6981.26     4677.06    774.00 o 
   2  -9  12      241.46     -103.67    623.84 o 
   3  -9  12    12157.55     9047.21   1383.06 o 
   4  -9  12        0.12     -317.81    606.56 o 
   5  -9  12     9788.21     8467.85   1835.34 o 
   6  -9  12       30.46      158.11    681.93 o 
   7  -9  12     3357.96     4253.16    803.44 o 
  -5  -8  12      129.73      -88.70    476.41 o 
  -4  -8  12     7318.74     6102.40    769.33 o 
  -3  -8  12      238.50      163.85    457.11 o 
  -2  -8  12     8220.10     5555.16    873.45 o 
  -1  -8  12       41.78     -435.80    426.81 o 
   0  -8  12     4541.17     3539.42    543.38 o 
   1  -8  12        6.74     -257.32    550.62 o 
   2  -8  12     8673.50     6560.64    777.22 o 
   3  -8  12      180.64       88.93    657.96 o 
   4  -8  12    17863.62    14610.58   1050.37 o 
   5  -8  12      449.08      109.17    661.40 o 
   6  -8  12     7615.20     7652.98    879.12 o 
   7  -8  12       18.64      237.07    721.98 o 
   8  -8  12     3723.85     3854.86   1149.83 o 
  -6  -7  12     2567.94     2012.81    650.36 o 
  -5  -7  12     1061.42      252.32    675.08 o 
  -4  -7  12     1710.72     1704.95    499.27 o 
  -3  -7  12     1657.85     1350.90    482.02 o 
  -2  -7  12       47.49     -322.97    408.58 o 
  -1  -7  12     2198.20     1688.03    471.60 o 
   0  -7  12      266.26      340.21    450.17 o 
   1  -7  12     1846.29     1802.74    443.84 o 
   2  -7  12     2575.88     2101.14    644.42 o 
   3  -7  12     4775.70     4661.35    756.27 o 
   4  -7  12       40.21       92.38    587.12 o 
   5  -7  12     2326.90     2603.24    680.70 o 
   6  -7  12      511.36      474.35    619.81 o 
   7  -7  12     1633.07     1794.10    648.74 o 
   8  -7  12      126.12      243.31    613.71 o 
   9  -7  12     1129.74     1074.74    626.19 o 
  -7  -6  12     1035.07      304.42    591.13 o 
  -6  -6  12     1082.47      834.85    577.86 o 
  -5  -6  12     2490.34     2000.83    648.52 o 
  -4  -6  12     2277.03     2128.70    495.00 o 
  -3  -6  12     1658.60     1329.37    453.90 o 
  -2  -6  12     2247.64     1946.32    449.75 o 
  -1  -6  12      124.06     -208.66    394.35 o 
   0  -6  12     1035.83      961.69    423.99 o 
   1  -6  12      914.55     1009.98    416.27 o 
   2  -6  12      391.48      -98.25    583.45 o 
   3  -6  12      476.23      621.38    590.66 o 
   4  -6  12     3100.85     2892.16    661.67 o 
   5  -6  12     1736.86     1591.20    663.29 o 
   6  -6  12      863.56     1076.98    610.92 o 
   7  -6  12      253.15      460.65    608.11 o 
   8  -6  12      831.03      900.50    616.22 o 
   9  -6  12      254.80      -61.34    429.46 o 
  10  -6  12      368.65      -30.18    572.17 o 
  -8  -5  12      155.90     -428.41    535.87 o 
  -7  -5  12     3652.74     3703.05    714.21 o 
  -6  -5  12      296.21     1126.22    603.42 o 
  -5  -5  12     7572.95     7717.66    762.20 o 
  -4  -5  12      672.84      140.80    542.68 o 
  -3  -5  12    13711.10    12530.45    672.73 o 
  -2  -5  12      253.32      157.74    369.52 o 
  -1  -5  12     8473.69     6842.00    661.73 o 
   0  -5  12      185.20      -75.68    372.71 o 
   1  -5  12     5982.71     5265.08    503.65 o 
   2  -5  12        1.83     -412.02    352.57 o 
   3  -5  12    21355.38    19965.13   1011.82 o 
   4  -5  12      610.23      584.64    583.82 o 
   5  -5  12    14671.67    15598.80    974.76 o 
   6  -5  12      259.32     -125.95    511.68 o 
   7  -5  12     4878.35     6089.46    755.53 o 
   8  -5  12      153.84     -304.56    407.48 o 
   9  -5  12     8112.30     8923.60   1532.57 o 
  10  -5  12      316.89      449.22    567.01 o 
  -8  -4  12     3803.83     4058.03    723.79 o 
  -7  -4  12      116.67      103.07    574.61 o 
  -6  -4  12     4056.07     4311.30    694.52 o 
  -5  -4  12      118.14     -260.00    522.40 o 
  -4  -4  12    18321.19    17354.44   4258.95 o 
  -3  -4  12        1.57      -10.98    495.64 o 
  -2  -4  12    15207.43    15590.74    954.19 o 
  -1  -4  12        1.18     -313.20    350.86 o 
   0  -4  12    14837.73    14660.03   1632.82 o 
   1  -4  12       37.55     -401.92    358.23 o 
   2  -4  12    16188.16    16596.89   2782.55 o 
   3  -4  12      113.43     -283.93    341.64 o 
   4  -4  12    21074.15    22545.90   1057.11 o 
   5  -4  12       20.38      190.63    383.97 o 
   6  -4  12    16080.69    17189.60    753.26 o 
   7  -4  12        2.86     -178.61    503.83 o 
   8  -4  12     7670.34     8603.75   1681.74 o 
   9  -4  12       83.53      108.77    518.96 o 
  10  -4  12     8741.87     9103.62    805.05 o 
  11  -4  12      184.63     -147.53    554.12 o 
  -8  -3  12      462.57      385.97    485.97 o 
  -7  -3  12     1887.78     2099.27    572.37 o 
  -6  -3  12     6249.64     6514.56    763.35 o 
  -5  -3  12     2213.85     2481.29    855.37 o 
  -4  -3  12     1357.57      991.69    664.98 o 
  -3  -3  12     6155.44     7960.00   1875.56 o 
  -2  -3  12       19.37      307.74    364.79 o 
  -1  -3  12     5681.74     5083.98    475.07 o 
   0  -3  12      450.06      227.50    364.46 o 
   1  -3  12     4263.97     4643.15    571.71 o 
   2  -3  12      593.64      236.55    354.84 o 
   3  -3  12     5694.71     6009.50    923.13 o 
   4  -3  12       45.54       70.41    279.03 o 
   5  -3  12     6920.68     7927.75    530.85 o 
   6  -3  12      366.37      289.90    377.16 o 
   7  -3  12     5976.07     5932.13    505.15 o 
   8  -3  12      721.26      482.67    493.21 o 
   9  -3  12     3530.85     3963.68    902.60 o 
  10  -3  12      794.76     1148.01    543.31 o 
  11  -3  12     2077.88     2152.77    624.45 o 
  -9  -2  12      895.04      434.22    488.51 o 
  -8  -2  12      195.42     -251.47    444.71 o 
  -7  -2  12     1846.41     1887.21    497.39 o 
  -6  -2  12      220.74      226.62    439.92 o 
  -5  -2  12     7329.62     7526.34    992.79 o 
  -4  -2  12     1834.00     1151.89    497.08 o 
  -3  -2  12      953.39     1361.64    494.09 o 
  -2  -2  12     1451.88     1411.12    485.68 o 
  -1  -2  12      137.40      257.73    342.10 o 
   0  -2  12       16.27     -460.44    325.90 o 
   1  -2  12      921.29      782.29    357.96 o 
   2  -2  12      573.10      215.64    275.92 o 
   3  -2  12      523.62      547.82    279.28 o 
   4  -2  12     1522.98     1549.83    315.66 o 
   5  -2  12      226.65      205.10    346.21 o 
   6  -2  12      165.45     -283.03    356.09 o 
   7  -2  12      736.30      657.18    362.95 o 
   8  -2  12      315.80      200.10    467.44 o 
   9  -2  12     1800.00     1201.85    538.95 o 
  10  -2  12      547.25      535.79    501.25 o 
  11  -2  12      538.05      217.93    514.26 o 
  -9  -1  12     3819.61     4668.59    588.77 o 
  -8  -1  12      566.89      369.86    446.59 o 
  -7  -1  12     3244.38     3864.73    521.53 o 
  -6  -1  12     2244.89     2220.50    450.06 o 
  -5  -1  12     8106.63     9830.32    727.82 o 
  -4  -1  12      608.76      704.08    395.18 o 
  -3  -1  12    14298.01    16602.74   1316.74 o 
  -2  -1  12      101.40     -580.37    770.84 o 
  -1  -1  12    12607.08    13392.77   2402.60 o 
   0  -1  12      210.95       35.39    263.95 o 
   1  -1  12    13801.56    15638.63   1063.91 o 
   2  -1  12      117.51      180.61    260.42 o 
   3  -1  12    13236.52    14538.07    664.52 o 
   4  -1  12       55.26     -123.49    282.76 o 
   5  -1  12     9451.61    10166.07    476.49 o 
   6  -1  12      310.64      207.87    337.54 o 
   7  -1  12    12206.19    13002.85    799.35 o 
   8  -1  12     1387.92     1616.32    489.46 o 
   9  -1  12    10317.32    10689.39    778.71 o 
  10  -1  12      165.42       69.96    499.75 o 
  11  -1  12     3077.34     3261.34    606.96 o 
  12  -1  12      220.26      319.84    548.00 o 
  -9   0  12      106.28     -224.05    425.68 o 
  -8   0  12     4388.56     5117.75    541.33 o 
  -7   0  12       60.54       32.50    392.06 o 
  -6   0  12    10542.42    12573.53   1351.03 o 
  -5   0  12       32.31       42.12    349.60 o 
  -4   0  12    21010.12    28127.86   2722.72 o 
  -3   0  12        8.91     -191.89    336.36 o 
  -2   0  12    23636.64    33360.19   2831.18 o 
  -1   0  12       27.68     -306.26    309.34 o 
   0   0  12    16238.12    23869.58   1113.95 o 
   1   0  12       50.66     -177.19    252.65 o 
   2   0  12    29244.66    39216.19   2071.97 o 
   3   0  12       10.70     -189.56    267.76 o 
   4   0  12    17169.37    19699.04    704.43 o 
   5   0  12        2.58      296.82    277.09 o 
   6   0  12    21729.12    21800.47   1756.75 o 
   7   0  12      107.94     -207.36    381.86 o 
   8   0  12    22373.29    23663.83    997.10 o 
   9   0  12       51.70     -254.42    539.90 o 
  10   0  12     6843.78     5946.42    629.37 o 
  11   0  12       30.23     -357.52    571.17 o 
  12   0  12     5247.31     5495.92    769.54 o 
  -9   1  12     1711.17     1759.83    469.27 o 
  -8   1  12     1112.48     1125.23    410.93 o 
  -7   1  12     2882.42     2715.28    457.55 o 
  -6   1  12     4498.05     4755.38    546.49 o 
  -5   1  12     6437.30     7209.60    813.40 o 
  -4   1  12     1305.60     1106.78    396.86 o 
  -3   1  12     9248.54    12242.87    620.98 o 
  -2   1  12       55.01       69.24    262.05 o 
  -1   1  12     8266.22    12069.27    577.96 o 
   0   1  12      341.93      239.13    301.24 o 
   1   1  12    10831.88    15156.79    959.11 o 
   2   1  12      198.71     -208.80    265.90 o 
   3   1  12     8116.49    10199.35    737.68 o 
   4   1  12        0.95      -86.20    269.33 o 
   5   1  12     6680.62     7763.59   1188.90 o 
   6   1  12       74.70      154.58    323.38 o 
   7   1  12    14488.22    13317.85    603.14 o 
   8   1  12     2709.73     2891.39    531.96 o 
   9   1  12     6572.09     6357.47    626.86 o 
  10   1  12     2007.34     2262.94    509.98 o 
  11   1  12     2507.28     2784.04    545.99 o 
  12   1  12       88.88      492.96    513.67 o 
  -9   2  12     1177.62      341.64    395.23 o 
  -8   2  12      168.19      384.06    397.02 o 
  -7   2  12     3077.13     2755.35    446.47 o 
  -6   2  12       75.09      113.78    352.47 o 
  -5   2  12     3300.57     3893.04    384.58 o 
  -4   2  12        2.85      -25.00    295.13 o 
  -3   2  12     1241.39     1682.43    335.38 o 
  -2   2  12      795.14      896.70    302.48 o 
  -1   2  12      966.04     1356.15    315.50 o 
   0   2  12        1.94       17.32    265.51 o 
   1   2  12        4.59      265.30    321.62 o 
   2   2  12      344.90      -65.75    256.69 o 
   3   2  12       17.81     -173.45    256.81 o 
   4   2  12       10.41      -16.09    277.29 o 
   5   2  12       54.45      -72.89    315.44 o 
   6   2  12       76.34     -315.09    308.86 o 
   7   2  12     1395.15     1142.20    361.46 o 
   8   2  12       24.34      168.61    605.70 o 
   9   2  12     1811.68     1751.85    487.45 o 
  10   2  12        9.32       21.48    466.82 o 
  11   2  12      966.98      746.42    509.87 o 
  12   2  12       33.97      278.26    518.67 o 
  -9   3  12     4186.00     3448.37    498.07 o 
  -8   3  12     2165.77     2024.78    450.96 o 
  -7   3  12     5885.32     5104.65    497.80 o 
  -6   3  12     1216.11     1160.66    335.49 o 
  -5   3  12     8764.87     9260.57    743.22 o 
  -4   3  12      852.71     1035.56    323.64 o 
  -3   3  12     2931.34     3110.66    406.26 o 
  -2   3  12      270.74       51.54    278.27 o 
  -1   3  12    17292.56    18528.21    590.80 o 
   0   3  12      389.77      170.34    278.08 o 
   1   3  12    17654.82    20378.04   1811.50 o 
   2   3  12      632.28      650.42    334.89 o 
   3   3  12     8735.32     8686.17   1284.69 o 
   4   3  12        1.26     -395.96    303.72 o 
   5   3  12     3999.70     3499.08    415.83 o 
   6   3  12      830.30      411.39    346.69 o 
   7   3  12    14478.95    13228.65    783.12 o 
   8   3  12     1992.40     2115.30    413.67 o 
   9   3  12     6850.83     7713.38    676.87 o 
  10   3  12     1283.36     1135.52    497.50 o 
  11   3  12     3027.34     3506.20    599.64 o 
  12   3  12      897.49      259.82    485.23 o 
  -9   4  12       58.85      510.27    485.28 o 
  -8   4  12     6382.03     5480.17    935.37 o 
  -7   4  12      134.09      407.33    371.58 o 
  -6   4  12    13754.29    12216.65   1587.51 o 
  -5   4  12      414.05      348.08    349.91 o 
  -4   4  12    17098.18    15554.50    823.47 o 
  -3   4  12       61.18      141.13    297.82 o 
  -2   4  12    23278.37    22975.54   1470.46 o 
  -1   4  12      605.97      500.52    276.48 o 
   0   4  12    26713.64    25607.94   2203.18 o 
   1   4  12     3693.52     3649.48    413.83 o 
   2   4  12    36010.97    39058.23   3042.40 o 
   3   4  12       34.51      262.34    267.12 o 
   4   4  12     7033.46     6947.25    536.81 o 
   5   4  12     1796.33     1495.31    363.50 o 
   6   4  12    22319.83    19465.94    722.45 o 
   7   4  12      491.57      313.45    336.62 o 
   8   4  12    26040.38    22005.55   1880.41 o 
   9   4  12      331.06      -23.94    343.60 o 
  10   4  12     7081.75     6153.62    637.01 o 
  11   4  12        4.48     -308.64    460.24 o 
  12   4  12     5325.37     5177.02    671.94 o 
  -9   5  12     2703.54     2428.50    504.30 o 
  -8   5  12      976.13      958.99    399.81 o 
  -7   5  12     4883.82     4476.49    471.49 o 
  -6   5  12      125.87      231.20    361.47 o 
  -5   5  12     8586.50     7144.08    635.98 o 
  -4   5  12     2119.89     2210.00    417.73 o 
  -3   5  12     4658.12     4143.90    460.07 o 
  -2   5  12     1017.90     1434.98    284.06 o 
  -1   5  12    18375.94    16044.71   1195.61 o 
   0   5  12       24.97       83.67    272.25 o 
   1   5  12    19339.04    18539.78   1893.03 o 
   2   5  12     3389.18     3723.25    350.83 o 
   3   5  12     4898.10     4348.95   1014.17 o 
   4   5  12      918.00      620.70    345.18 o 
   5   5  12     6268.07     5324.53    474.73 o 
   6   5  12      139.79     -242.68    323.20 o 
   7   5  12    15722.01    12831.83   1036.31 o 
   8   5  12     1057.49      992.20    377.79 o 
   9   5  12     9939.87     8486.63    556.07 o 
  10   5  12     2320.77     1352.04    511.36 o 
  11   5  12     2654.85     2776.42    574.62 o 
  -9   6  12     2256.77     1901.50    450.71 o 
  -8   6  12       31.21       61.28    375.61 o 
  -7   6  12     3273.98     2670.10    463.32 o 
  -6   6  12       66.47      -22.47    364.91 o 
  -5   6  12      308.45      476.91    377.29 o 
  -4   6  12       82.98       51.45    354.58 o 
  -3   6  12     1080.52      938.14    365.85 o 
  -2   6  12       13.64      110.87    342.67 o 
  -1   6  12     1916.13     1624.62    422.16 o 
   0   6  12     7779.38     7030.46    543.78 o 
   1   6  12       40.93      -98.03    252.92 o 
   2   6  12        8.62      500.58    484.97 o 
   3   6  12       40.12     -496.14    429.40 o 
   4   6  12      318.96      -18.94    416.72 o 
   5   6  12       30.40      -89.99    317.63 o 
   6   6  12       11.77      -61.95    344.09 o 
   7   6  12      241.83      202.94    345.74 o 
   8   6  12      593.33      133.35    350.85 o 
   9   6  12     2978.44     2662.39    440.28 o 
  10   6  12      281.50      483.81    398.43 o 
  11   6  12     1329.40     1129.68    527.17 o 
  -8   7  12     2964.30     2467.10    459.46 o 
  -7   7  12     5257.47     4595.30    505.16 o 
  -6   7  12     1477.95     1276.40    425.03 o 
  -5   7  12     4648.67     4613.33    488.19 o 
  -4   7  12      772.19      667.09    377.40 o 
  -3   7  12     3114.09     2420.55    447.83 o 
  -2   7  12       17.97     -146.84    323.20 o 
  -1   7  12    11296.15    10830.22   1164.14 o 
   0   7  12      448.66      304.96    338.73 o 
   1   7  12    14039.45    12874.32   1438.72 o 
   2   7  12       17.08     -216.24    456.35 o 
   3   7  12     3709.33     3542.32    614.37 o 
   4   7  12       86.51      106.02    485.21 o 
   5   7  12     3169.78     2773.05    408.65 o 
   6   7  12      746.88      788.97    374.06 o 
   7   7  12     9579.71     9013.28   1040.91 o 
   8   7  12     1133.27     1311.79    408.70 o 
   9   7  12     3964.14     3650.98    485.43 o 
  10   7  12     1259.85     1333.19    418.00 o 
  11   7  12     1370.90     1292.90    439.25 o 
  -8   8  12     9900.21     8589.48    752.68 o 
  -7   8  12      475.60      342.65    386.51 o 
  -6   8  12    11371.39     9635.96   1293.33 o 
  -5   8  12      692.01      844.94    410.04 o 
  -4   8  12     8088.16     7738.46    705.71 o 
  -3   8  12       93.59      338.24    374.34 o 
  -2   8  12    11088.01     9869.39    668.02 o 
  -1   8  12      619.47      713.19    359.02 o 
   0   8  12    38475.50    33700.98   2219.87 o 
   1   8  12      269.33      269.44    483.33 o 
   2   8  12    16365.77    14312.15   2426.05 o 
   3   8  12      119.57     -308.17    439.02 o 
   4   8  12     7626.68     7944.94    962.21 o 
   5   8  12        4.95       56.18    468.83 o 
   6   8  12    14555.59    12815.40    638.74 o 
   7   8  12       19.97     -184.53    351.20 o 
   8   8  12    16013.89    13331.60   1292.99 o 
   9   8  12       64.91     -131.37    387.01 o 
  10   8  12     6359.88     5226.39    530.82 o 
  -7   9  12     5879.65     4754.92    549.05 o 
  -6   9  12      106.14       66.21    392.91 o 
  -5   9  12     6038.74     5509.01    540.31 o 
  -4   9  12       66.34     -120.03    371.30 o 
  -3   9  12     7107.56     7246.35    544.15 o 
  -2   9  12     1045.41      583.60    369.22 o 
  -1   9  12    14615.78    13363.01    647.54 o 
   0   9  12       44.04     -199.68    492.19 o 
   1   9  12    14831.05    13113.50   2067.75 o 
   2   9  12      154.74     -150.67    473.50 o 
   3   9  12     9879.45    10067.30   3659.44 o 
   4   9  12      158.30      372.40    502.45 o 
   5   9  12    10148.90     8538.18   1633.71 o 
   6   9  12      190.79     -123.61    470.04 o 
   7   9  12     9535.40     9379.01    504.20 o 
   8   9  12      209.88      612.04    409.16 o 
   9   9  12     7300.85     6912.04    571.44 o 
  10   9  12      169.75      114.04    407.95 o 
  -7  10  12     1523.56     1787.87    547.71 o 
  -6  10  12      175.02      181.25    413.61 o 
  -5  10  12      146.77      376.56    409.82 o 
  -4  10  12      868.25      903.09    403.60 o 
  -3  10  12     1470.40     1570.77    426.59 o 
  -2  10  12      788.37      594.42    391.41 o 
  -1  10  12     1232.21     1469.81    569.34 o 
   0  10  12      782.31      646.38    508.40 o 
   1  10  12       67.66      276.04    505.55 o 
   2  10  12     1050.60      788.50    534.52 o 
   3  10  12      758.32      730.50    846.74 o 
   4  10  12     1773.04     1764.63    584.83 o 
   5  10  12      146.65      258.29    546.34 o 
   6  10  12     1205.97     1668.59    569.84 o 
   7  10  12      366.54       76.87    535.99 o 
   8  10  12      369.12      193.94    400.28 o 
   9  10  12      454.95      101.04    410.59 o 
  -6  11  12      271.59      679.62    483.17 o 
  -5  11  12     1566.57     1668.07    446.65 o 
  -4  11  12      407.02      216.50    397.07 o 
  -3  11  12     1304.17     1284.12    421.80 o 
  -2  11  12      832.49     1098.13    550.60 o 
  -1  11  12     5397.04     5552.11   1605.86 o 
   0  11  12       64.65      -95.06    503.29 o 
   1  11  12     6074.08     6133.08    830.45 o 
   2  11  12      105.52      122.75    505.38 o 
   3  11  12     1895.26     1833.12    583.74 o 
   4  11  12       62.92     -131.79    531.25 o 
   5  11  12     1912.73     1879.13    630.93 o 
   6  11  12      318.04     -284.83    537.93 o 
   7  11  12     1799.75     1585.85    657.82 o 
   8  11  12      518.50      297.35    515.37 o 
  -5  12  12      572.41      512.14    431.25 o 
  -4  12  12     5689.46     6179.00    834.52 o 
  -3  12  12       49.51       87.75    436.81 o 
  -2  12  12     8421.37    11374.09   1885.17 o 
  -1  12  12       13.23      -22.39    483.76 o 
   0  12  12    15866.46    17877.06   1193.97 o 
   1  12  12       36.11      -63.77    575.21 o 
   2  12  12     9907.17    12041.93   2244.13 o 
   3  12  12       31.21       99.78    584.89 o 
   4  12  12     7897.62     7586.45   1403.25 o 
   5  12  12       83.88      -61.77    584.25 o 
   6  12  12     7203.89     8647.94   1355.21 o 
   7  12  12        9.58      -78.70    560.95 o 
  -3  13  12     7215.10     7147.11   1588.92 o 
  -2  13  12      332.38      402.50    567.16 o 
  -1  13  12     9352.77    10236.70    869.46 o 
   0  13  12        0.66     -762.63    545.12 o 
   1  13  12     8865.39    10248.71   1832.08 o 
   2  13  12       18.29     -203.33    565.14 o 
   3  13  12     8344.18     9764.55   2716.77 o 
   4  13  12      113.54      606.42    622.02 o 
   5  13  12     8151.44     8494.00   1401.79 o 
   6  13  12       18.05       93.24    566.01 o 
  -1  14  12      322.23      919.17    582.39 o 
   0  14  12     1603.03     1968.35    660.53 o 
   1  14  12       26.80      -78.14    575.51 o 
   2  14  12     1217.75     1668.42    618.07 o 
   3  14  12        4.55       30.07    625.00 o 
  -2  -9  13       33.49     -676.58    478.91 o 
  -1  -9  13     5387.27     4181.53    581.24 o 
   0  -9  13       78.13     -555.55    660.19 o 
   1  -9  13     5871.87     4521.21   1008.30 o 
   2  -9  13      195.88      402.76    673.93 o 
   3  -9  13     8663.79     6170.20   1010.09 o 
   4  -9  13        0.17      484.83    723.62 o 
   5  -9  13     8916.12     7538.91    877.84 o 
  -4  -8  13     5077.98     3979.50    736.13 o 
  -3  -8  13      344.33     -113.16    472.07 o 
  -2  -8  13     6759.18     5729.51    614.25 o 
  -1  -8  13       63.05     -196.59    452.85 o 
   0  -8  13     6439.44     3798.01    959.28 o 
   1  -8  13      116.86      448.82    623.54 o 
   2  -8  13     7512.84     5772.83    830.28 o 
   3  -8  13       22.88      400.71    689.81 o 
   4  -8  13    11324.37     9201.52    924.43 o 
   5  -8  13       86.00       10.82    648.17 o 
   6  -8  13     7104.29     6116.39    863.40 o 
   7  -8  13       80.33     -168.48    622.61 o 
  -5  -7  13      541.12      465.57    627.10 o 
  -4  -7  13     1272.65      953.23    630.91 o 
  -3  -7  13     2099.95     1059.70    496.91 o 
  -2  -7  13      749.75     1163.99    482.14 o
[truncated: 65,002 more chars]
